# Supplementary material for: (Z)-N-(2,6-Diiso­propyl­phen­yl)-4-nitro­benzimidoyl chloride
Source: Acta Crystallogr Sect E Struct Rep Online. 2013 Aug 7;69(Pt 9):o1384. doi: 10.1107/S1600536813020862 (PMC3884373; doi:10.1107/S1600536813020862)
Supplement: Supplementary file 1 [file e-69-o1384-sup1.cif]

##############################################################################
#                                                                            #
# This CIF contains the data in a paper accepted for publication in          #
# Acta Crystallographica Section E. It conforms to the requirements of       #
# Notes for Authors for Acta Crystallographica Section E, and has been       #
# peer reviewed under the auspices of the IUCr Commission on Journals.       #
#                                                                            #
# Full details of the Crystallographic Information File format               #
# are given in the paper "The Crystallographic Information File (CIF):       #
# a New Standard Archive File for Crystallography" by S. R. Hall, F. H.      #
# Allen and I. D. Brown [Acta Cryst. (1991), A47, 655-685].                  #
#                                                                            #
# The current version of the core CIF dictionary is obtainable from          #
# ftp://ftp.iucr.org/pub/cif_core.dic.                                       #
#                                                                            #
# Software is freely available for graphical display of the structure(s)     #
# in this CIF. For information consult the CIF software page                 #
# http://www.iucr.org/resources/cif/software.                                #
#                                                                            #
# This file may be used for bona fide research purposes within the           #
# scientific community so long as proper attribution is given to the journal # 
# article from which it was obtained.                                        #
#                                                                            #
##############################################################################
data_I
_audit_creation_method     SHELXL-97
_chemical_name_systematic
;
(<i>Z</i>)-<i>N</i>-(2,6-Diisopropylphenyl)-4-nitrobenzimidoyl chloride
;
_chemical_name_common     ?
_chemical_formula_moiety     'C19 H21 Cl N2 O2'
_chemical_formula_sum     'C19 H21 Cl N2 O2'
_chemical_formula_iupac     'C19 H21 Cl N2 O2'
_chemical_formula_weight     344.83
_chemical_melting_point     ?
_symmetry_cell_setting     triclinic
_symmetry_space_group_name_H-M     'P -1'
_symmetry_space_group_name_Hall     '-P 1'
loop_
    _symmetry_equiv_pos_as_xyz
    'x, y, z'
    '-x, -y, -z'
_cell_length_a     8.2988(4)
_cell_length_b     10.4667(3)
_cell_length_c     10.9665(3)
_cell_angle_alpha     75.568(2)
_cell_angle_beta     85.411(2)
_cell_angle_gamma     74.145(2)
_cell_volume     887.33(6)
_cell_formula_units_Z     2
_cell_measurement_reflns_used     3108
_cell_measurement_theta_min     2.84
_cell_measurement_theta_max     28.28
_cell_measurement_temperature     150(2)
_exptl_crystal_description     block
_exptl_crystal_colour     yellow
_exptl_crystal_size_max     0.35
_exptl_crystal_size_mid     0.20
_exptl_crystal_size_min     0.15
_exptl_crystal_density_diffrn     1.291
_exptl_crystal_density_meas     ?
_exptl_crystal_density_method     'not measured'
_exptl_crystal_F_000     364
_exptl_absorpt_coefficient_mu     0.229
_exptl_absorpt_correction_type     multi-scan
_exptl_absorpt_process_details
                     '(<i>DENZO</i>/<i>SCALEPACK</i>; Otwinowski & Minor, 1997)'
_exptl_absorpt_correction_T_min     0.9243
_exptl_absorpt_correction_T_max     0.9665
_exptl_special_details
;
^1^H (400 MHz; CDCl~3~) \d: 8.25 (2 H, d,
<i>J</i> = 8.4 Hz), 8.17 (2 H, d, <i>J</i> = 8.4 Hz), 7.05--7.12 (2 H, m),
6.97--7.04 (1 H, m), 2.66 (2 H, app. sept, <i>J</i> = 6.9 Hz), 1.11 (6 H, d,
<i>J</i> = 6.6 Hz), 1.05 (6 H, d, <i>J</i> = 6.6 Hz) -- the two 6 H doublets
coalesced at 50 \%C; ^13^C (125 MHz; CDCl~3~) \d: 149.9 (<i>s</i>), 143.4
(<i>s</i>), 141.8 (<i>s</i>), 140.1 (<i>s</i>), 136.3 (<i>s</i>), 130.3
(<i>d</i>), 125.5 (<i>d</i>), 123.7 (<i>d</i>), 123.3 (<i>d</i>), 28.8
(<i>d</i>), 23.3 (<i>q</i>), 22.8 (<i>q</i>); v~max~ (thin
film/cm^-1^): 3017, 2966, 2929, 2871, 1662, 1605, 1529, 1349, 1216, 1168,
1461.
;
_diffrn_ambient_temperature     150(2)
_diffrn_radiation_type     MoK\a
_diffrn_radiation_wavelength     0.71073
_diffrn_radiation_source     'fine-focus sealed tube'
_diffrn_radiation_monochromator     graphite
_diffrn_measurement_device_type     'Nonius KappaCCD'
_diffrn_measurement_method     '\w and \f scans'
_diffrn_detector_area_resol_mean     ?
_diffrn_reflns_number     6021
_diffrn_reflns_av_R_equivalents     0.0339
_diffrn_reflns_av_sigmaI/netI     0.0566
_diffrn_reflns_theta_min     2.84
_diffrn_reflns_theta_max     28.28
_diffrn_reflns_theta_full     26.00
_diffrn_measured_fraction_theta_max     0.962
_diffrn_measured_fraction_theta_full     0.989
_diffrn_reflns_limit_h_min     -11
_diffrn_reflns_limit_h_max     10
_diffrn_reflns_limit_k_min     -13
_diffrn_reflns_limit_k_max     13
_diffrn_reflns_limit_l_min     -14
_diffrn_reflns_limit_l_max     14
_diffrn_standards_number     ?
_diffrn_standards_interval_count     ?
_diffrn_standards_interval_time     ?
_diffrn_standards_decay_%     ?
_refine_special_details
;
Refinement of <i>F</i>^2^ against ALL reflections. The weighted <i>R</i>-factor
<i>wR</i> and goodness of fit <i>S</i> are based on <i>F</i>^2^, conventional
<i>R</i>-factors <i>R</i> are based on <i>F</i>, with <i>F</i> set to zero for
negative <i>F</i>^2^. The threshold expression of <i>F</i>^2^ >
2\s(<i>F</i>^2^) is used only for calculating <i>R</i>-factors(gt) <i>etc</i>.
and is not relevant to the choice of reflections for refinement.
<i>R</i>-factors based on <i>F</i>^2^ are statistically about twice as large
as those based on <i>F</i>, and <i>R</i>- factors based on ALL data will be
even larger.
;
_reflns_number_total     4232
_reflns_number_gt     3108
_reflns_threshold_expression     I>2\s(I)
_refine_ls_structure_factor_coef     Fsqd
_refine_ls_matrix_type     full
_refine_ls_R_factor_all     0.0879
_refine_ls_R_factor_gt     0.0616
_refine_ls_wR_factor_gt     0.1476
_refine_ls_wR_factor_ref     0.1732
_refine_ls_goodness_of_fit_ref     1.057
_refine_ls_restrained_S_all     1.057
_refine_ls_number_reflns     4232
_refine_ls_number_parameters     222
_refine_ls_number_restraints     0
_refine_ls_hydrogen_treatment     constr
_refine_ls_weighting_scheme     calc
_refine_ls_weighting_details
         'calc w=1/[\s^2^(Fo^2^)+(0.0765P)^2^+0.5890P] where P=(Fo^2^+2Fc^2^)/3'
_atom_sites_solution_hydrogens     geom
_atom_sites_solution_primary     direct
_atom_sites_solution_secondary     difmap
_refine_ls_shift/su_max     0.005
_refine_ls_shift/su_mean     0.000
_refine_diff_density_max     0.324
_refine_diff_density_min     -0.412
_refine_ls_extinction_method     'SHELXL97 (Sheldrick, 2008)'
_refine_ls_extinction_coef     0.094(10)
_refine_ls_extinction_expression
                                  'Fc^*^=kFc[1+0.001xFc^2^\l^3^/sin(2\q)]^-1/4^'
loop_
    _atom_type_symbol
    _atom_type_description
    _atom_type_scat_dispersion_real
    _atom_type_scat_dispersion_imag
    _atom_type_scat_source
    'C' 'C' 0.0033 0.0016
                         'International Tables Vol C Tables 4.2.6.8 and 6.1.1.4'
    'H' 'H' 0.0000 0.0000
                         'International Tables Vol C Tables 4.2.6.8 and 6.1.1.4'
    'N' 'N' 0.0061 0.0033
                         'International Tables Vol C Tables 4.2.6.8 and 6.1.1.4'
    'O' 'O' 0.0106 0.0060
                         'International Tables Vol C Tables 4.2.6.8 and 6.1.1.4'
    'Cl' 'Cl' 0.1484 0.1585
                         'International Tables Vol C Tables 4.2.6.8 and 6.1.1.4'
_computing_data_collection     'COLLECT (Nonius, 2000)'
_computing_cell_refinement
                      '<i>DENZO</i>/<i>SCALEPACK</i> (Otwinowski & Minor, 1997)'
_computing_data_reduction
                      '<i>DENZO</i>/<i>SCALEPACK</i> (Otwinowski & Minor, 1997)'
_computing_structure_solution     'SIR92 (Altomare <i>et al.</i>, 1993)'
_computing_structure_refinement     'SHELXL97 (Sheldrick, 2008)'
_computing_molecular_graphics
;
ORTEP-99 for Windows (Farrugia, 2012) and Mercury (Macrae <i>et al.</i>,
2006)
;
_computing_publication_material
;
WinGX (Farrugia, 2012)
;
loop_
    _atom_site_type_symbol
    _atom_site_label
    _atom_site_fract_x
    _atom_site_fract_y
    _atom_site_fract_z
    _atom_site_U_iso_or_equiv
    _atom_site_adp_type
    _atom_site_calc_flag
    _atom_site_refinement_flags
    _atom_site_occupancy
    _atom_site_symmetry_multiplicity
    _atom_site_disorder_assembly
    _atom_site_disorder_group
    C C1 0.2830(3) 0.0882(2) 1.0555(2) 0.0319(5) Uani d . 1 1 . .
    C C2 0.2874(3) 0.0814(2) 0.9309(2) 0.0343(5) Uani d . 1 1 . .
    H H2 0.2496 0.0132 0.9075 0.041 Uiso calc R 1 1 . .
    C C3 0.3483(3) 0.1763(2) 0.8410(2) 0.0299(5) Uani d . 1 1 . .
    H H3 0.3551 0.1720 0.7552 0.036 Uiso calc R 1 1 . .
    C C4 0.3996(2) 0.27816(19) 0.87595(19) 0.0234(4) Uani d . 1 1 . .
    C C5 0.3944(3) 0.2816(2) 1.0028(2) 0.0277(5) Uani d . 1 1 . .
    H H5 0.4310 0.3500 1.0269 0.033 Uiso calc R 1 1 . .
    C C6 0.3360(3) 0.1857(2) 1.0938(2) 0.0320(5) Uani d . 1 1 . .
    H H6 0.3326 0.1873 1.1803 0.038 Uiso calc R 1 1 . .
    C C7 0.4587(3) 0.3856(2) 0.78235(18) 0.0237(4) Uani d . 1 1 . .
    C C8 0.5521(3) 0.5859(2) 0.72503(18) 0.0239(4) Uani d . 1 1 . .
    C C9 0.7254(3) 0.5618(2) 0.70425(19) 0.0259(4) Uani d . 1 1 . .
    C C10 0.7851(3) 0.6667(2) 0.6259(2) 0.0306(5) Uani d . 1 1 . .
    H H10 0.9022 0.6527 0.6104 0.037 Uiso calc R 1 1 . .
    C C11 0.6771(3) 0.7907(2) 0.5702(2) 0.0317(5) Uani d . 1 1 . .
    H H11 0.7201 0.8614 0.5180 0.038 Uiso calc R 1 1 . .
    C C12 0.5055(3) 0.8114(2) 0.5911(2) 0.0306(5) Uani d . 1 1 . .
    H H12 0.4321 0.8961 0.5513 0.037 Uiso calc R 1 1 . .
    C C13 0.4386(3) 0.7111(2) 0.6689(2) 0.0267(5) Uani d . 1 1 . .
    C C14 0.8468(3) 0.4269(2) 0.7645(2) 0.0307(5) Uani d . 1 1 . .
    H H14 0.7792 0.3633 0.8100 0.037 Uiso calc R 1 1 . .
    C C15 0.9545(3) 0.3613(3) 0.6651(3) 0.0427(6) Uani d . 1 1 . .
    H H15A 0.8819 0.3544 0.6022 0.064 Uiso calc R 1 1 . .
    H H15B 1.0214 0.2697 0.7057 0.064 Uiso calc R 1 1 . .
    H H15C 1.0293 0.4178 0.6239 0.064 Uiso calc R 1 1 . .
    C C16 0.9550(3) 0.4460(3) 0.8613(2) 0.0406(6) Uani d . 1 1 . .
    H H16A 1.0282 0.5032 0.8185 0.061 Uiso calc R 1 1 . .
    H H16B 1.0235 0.3566 0.9054 0.061 Uiso calc R 1 1 . .
    H H16C 0.8827 0.4905 0.9222 0.061 Uiso calc R 1 1 . .
    C C17 0.2510(3) 0.7304(2) 0.6917(2) 0.0308(5) Uani d . 1 1 . .
    H H17 0.2250 0.6450 0.6838 0.037 Uiso calc R 1 1 . .
    C C18 0.2005(3) 0.7468(3) 0.8252(3) 0.0446(6) Uani d . 1 1 . .
    H H18A 0.2680 0.6693 0.8861 0.067 Uiso calc R 1 1 . .
    H H18B 0.0816 0.7497 0.8397 0.067 Uiso calc R 1 1 . .
    H H18C 0.2195 0.8320 0.8353 0.067 Uiso calc R 1 1 . .
    C C19 0.1440(3) 0.8492(3) 0.5950(3) 0.0438(6) Uani d . 1 1 . .
    H H19A 0.1614 0.9356 0.6032 0.066 Uiso calc R 1 1 . .
    H H19B 0.0255 0.8510 0.6101 0.066 Uiso calc R 1 1 . .
    H H19C 0.1766 0.8370 0.5099 0.066 Uiso calc R 1 1 . .
    N N1 0.2200(3) -0.0141(2) 1.1512(2) 0.0457(6) Uani d . 1 1 . .
    N N2 0.4892(2) 0.48451(17) 0.81255(16) 0.0246(4) Uani d . 1 1 . .
    O O1 0.1607(3) -0.0925(2) 1.1148(2) 0.0716(7) Uani d . 1 1 . .
    O O2 0.2325(3) -0.0162(2) 1.2616(2) 0.0651(6) Uani d . 1 1 . .
    Cl Cl1 0.48157(10) 0.36574(7) 0.62743(5) 0.0461(2) Uani d . 1 1 . .
loop_
    _atom_site_aniso_label
    _atom_site_aniso_U_11
    _atom_site_aniso_U_22
    _atom_site_aniso_U_33
    _atom_site_aniso_U_12
    _atom_site_aniso_U_13
    _atom_site_aniso_U_23
    C1 0.0304(11) 0.0202(10) 0.0391(12) -0.0059(8) 0.0081(9) 0.0008(9)
    C2 0.0350(12) 0.0224(10) 0.0473(14) -0.0115(9) 0.0001(10) -0.0074(9)
    C3 0.0334(11) 0.0270(11) 0.0312(11) -0.0100(9) 0.0017(9) -0.0085(9)
    C4 0.0235(10) 0.0192(9) 0.0265(10) -0.0061(7) 0.0001(8) -0.0031(8)
    C5 0.0318(11) 0.0257(10) 0.0269(10) -0.0105(8) 0.0008(9) -0.0056(8)
    C6 0.0360(12) 0.0272(11) 0.0284(11) -0.0063(9) 0.0046(9) -0.0023(9)
    C7 0.0267(10) 0.0229(9) 0.0205(9) -0.0056(8) -0.0003(8) -0.0043(7)
    C8 0.0308(11) 0.0219(9) 0.0210(9) -0.0102(8) 0.0014(8) -0.0056(7)
    C9 0.0302(11) 0.0233(10) 0.0249(10) -0.0092(8) 0.0009(8) -0.0050(8)
    C10 0.0328(11) 0.0293(11) 0.0304(11) -0.0125(9) 0.0025(9) -0.0045(9)
    C11 0.0396(12) 0.0267(11) 0.0296(11) -0.0154(9) 0.0027(9) -0.0017(8)
    C12 0.0359(12) 0.0241(10) 0.0296(11) -0.0086(9) -0.0027(9) -0.0010(8)
    C13 0.0312(11) 0.0247(10) 0.0260(10) -0.0095(8) 0.0000(8) -0.0070(8)
    C14 0.0301(11) 0.0264(11) 0.0326(11) -0.0076(9) 0.0018(9) -0.0018(9)
    C15 0.0432(14) 0.0384(13) 0.0435(14) -0.0016(11) -0.0010(11) -0.0143(11)
    C16 0.0391(13) 0.0400(13) 0.0367(13) -0.0010(10) -0.0049(11) -0.0070(10)
    C17 0.0302(11) 0.0239(10) 0.0377(12) -0.0081(8) -0.0002(9) -0.0051(9)
    C18 0.0389(14) 0.0480(15) 0.0462(15) -0.0086(11) 0.0087(11) -0.0156(12)
    C19 0.0318(12) 0.0367(13) 0.0554(16) -0.0076(10) -0.0063(11) 0.0028(11)
    N1 0.0472(13) 0.0264(10) 0.0566(15) -0.0112(9) 0.0153(11) -0.0006(10)
    N2 0.0272(9) 0.0228(8) 0.0239(8) -0.0092(7) 0.0009(7) -0.0035(7)
    O1 0.0921(18) 0.0478(12) 0.0828(17) -0.0473(12) 0.0134(14) -0.0024(11)
    O2 0.0942(17) 0.0485(12) 0.0469(12) -0.0290(12) 0.0254(12) 0.0019(9)
    Cl1 0.0793(5) 0.0479(4) 0.0234(3) -0.0365(3) 0.0067(3) -0.0110(2)
_geom_special_details
;
All s.u.'s (except the s.u. in the dihedral angle between two l.s. planes) are
estimated using the full covariance matrix. The cell s.u.'s are taken into
account individually in the estimation of s.u.'s in distances, angles and
torsion angles; correlations between s.u.'s in cell parameters are only used
when they are defined by crystal symmetry. An approximate (isotropic)
treatment of cell s.u.'s is used for estimating s.u.'s involving l.s. planes.
;
loop_
    _geom_bond_atom_site_label_1
    _geom_bond_atom_site_label_2
    _geom_bond_site_symmetry_2
    _geom_bond_distance
    _geom_bond_publ_flag
    C1 C6 . 1.379(3) ?
    C1 C2 . 1.382(3) ?
    C1 N1 . 1.477(3) ?
    C2 C3 . 1.386(3) ?
    C2 H2 . 0.9500 ?
    C3 C4 . 1.393(3) ?
    C3 H3 . 0.9500 ?
    C4 C5 . 1.397(3) ?
    C4 C7 . 1.485(3) ?
    C5 C6 . 1.388(3) ?
    C5 H5 . 0.9500 ?
    C6 H6 . 0.9500 ?
    C7 N2 . 1.254(3) ?
    C7 Cl1 . 1.752(2) ?
    C8 C9 . 1.400(3) ?
    C8 C13 . 1.414(3) ?
    C8 N2 . 1.427(3) ?
    C9 C10 . 1.396(3) ?
    C9 C14 . 1.520(3) ?
    C10 C11 . 1.385(3) ?
    C10 H10 . 0.9500 ?
    C11 C12 . 1.390(3) ?
    C11 H11 . 0.9500 ?
    C12 C13 . 1.391(3) ?
    C12 H12 . 0.9500 ?
    C13 C17 . 1.522(3) ?
    C14 C16 . 1.526(3) ?
    C14 C15 . 1.529(3) ?
    C14 H14 . 1.0000 ?
    C15 H15A . 0.9800 ?
    C15 H15B . 0.9800 ?
    C15 H15C . 0.9800 ?
    C16 H16A . 0.9800 ?
    C16 H16B . 0.9800 ?
    C16 H16C . 0.9800 ?
    C17 C18 . 1.529(4) ?
    C17 C19 . 1.533(3) ?
    C17 H17 . 1.0000 ?
    C18 H18A . 0.9800 ?
    C18 H18B . 0.9800 ?
    C18 H18C . 0.9800 ?
    C19 H19A . 0.9800 ?
    C19 H19B . 0.9800 ?
    C19 H19C . 0.9800 ?
    N1 O2 . 1.218(3) ?
    N1 O1 . 1.221(3) ?
loop_
    _geom_angle_atom_site_label_1
    _geom_angle_atom_site_label_2
    _geom_angle_atom_site_label_3
    _geom_angle_site_symmetry_1
    _geom_angle_site_symmetry_3
    _geom_angle
    _geom_angle_publ_flag
    C6 C1 C2 . . 122.8(2) ?
    C6 C1 N1 . . 118.8(2) ?
    C2 C1 N1 . . 118.4(2) ?
    C1 C2 C3 . . 118.5(2) ?
    C1 C2 H2 . . 120.7 ?
    C3 C2 H2 . . 120.7 ?
    C2 C3 C4 . . 120.3(2) ?
    C2 C3 H3 . . 119.9 ?
    C4 C3 H3 . . 119.9 ?
    C3 C4 C5 . . 119.64(19) ?
    C3 C4 C7 . . 122.22(19) ?
    C5 C4 C7 . . 118.14(18) ?
    C6 C5 C4 . . 120.5(2) ?
    C6 C5 H5 . . 119.7 ?
    C4 C5 H5 . . 119.7 ?
    C1 C6 C5 . . 118.2(2) ?
    C1 C6 H6 . . 120.9 ?
    C5 C6 H6 . . 120.9 ?
    N2 C7 C4 . . 121.94(18) ?
    N2 C7 Cl1 . . 122.36(16) ?
    C4 C7 Cl1 . . 115.70(15) ?
    C9 C8 C13 . . 122.16(19) ?
    C9 C8 N2 . . 118.85(17) ?
    C13 C8 N2 . . 118.84(18) ?
    C10 C9 C8 . . 117.86(19) ?
    C10 C9 C14 . . 120.20(19) ?
    C8 C9 C14 . . 121.94(18) ?
    C11 C10 C9 . . 121.3(2) ?
    C11 C10 H10 . . 119.3 ?
    C9 C10 H10 . . 119.3 ?
    C10 C11 C12 . . 119.7(2) ?
    C10 C11 H11 . . 120.2 ?
    C12 C11 H11 . . 120.2 ?
    C11 C12 C13 . . 121.6(2) ?
    C11 C12 H12 . . 119.2 ?
    C13 C12 H12 . . 119.2 ?
    C12 C13 C8 . . 117.3(2) ?
    C12 C13 C17 . . 122.60(19) ?
    C8 C13 C17 . . 120.03(18) ?
    C9 C14 C16 . . 110.82(19) ?
    C9 C14 C15 . . 111.36(19) ?
    C16 C14 C15 . . 111.3(2) ?
    C9 C14 H14 . . 107.7 ?
    C16 C14 H14 . . 107.7 ?
    C15 C14 H14 . . 107.7 ?
    C14 C15 H15A . . 109.5 ?
    C14 C15 H15B . . 109.5 ?
    H15A C15 H15B . . 109.5 ?
    C14 C15 H15C . . 109.5 ?
    H15A C15 H15C . . 109.5 ?
    H15B C15 H15C . . 109.5 ?
    C14 C16 H16A . . 109.5 ?
    C14 C16 H16B . . 109.5 ?
    H16A C16 H16B . . 109.5 ?
    C14 C16 H16C . . 109.5 ?
    H16A C16 H16C . . 109.5 ?
    H16B C16 H16C . . 109.5 ?
    C13 C17 C18 . . 111.42(19) ?
    C13 C17 C19 . . 113.50(19) ?
    C18 C17 C19 . . 110.2(2) ?
    C13 C17 H17 . . 107.1 ?
    C18 C17 H17 . . 107.1 ?
    C19 C17 H17 . . 107.1 ?
    C17 C18 H18A . . 109.5 ?
    C17 C18 H18B . . 109.5 ?
    H18A C18 H18B . . 109.5 ?
    C17 C18 H18C . . 109.5 ?
    H18A C18 H18C . . 109.5 ?
    H18B C18 H18C . . 109.5 ?
    C17 C19 H19A . . 109.5 ?
    C17 C19 H19B . . 109.5 ?
    H19A C19 H19B . . 109.5 ?
    C17 C19 H19C . . 109.5 ?
    H19A C19 H19C . . 109.5 ?
    H19B C19 H19C . . 109.5 ?
    O2 N1 O1 . . 124.1(2) ?
    O2 N1 C1 . . 118.0(2) ?
    O1 N1 C1 . . 117.9(2) ?
    C7 N2 C8 . . 122.75(18) ?
loop_
    _geom_hbond_atom_site_label_D
    _geom_hbond_atom_site_label_H
    _geom_hbond_atom_site_label_A
    _geom_hbond_site_symmetry_A
    _geom_hbond_distance_DH
    _geom_hbond_distance_HA
    _geom_hbond_distance_DA
    _geom_hbond_angle_DHA
    _geom_hbond_publ_flag
    C6 H6 Cg2 2_667 0.95 2.67 3.511(2) 147 y
    C16 H16B Cg1 1_655 0.98 2.79 3.663(3) 149 y
_iucr_refine_instructions_details
;
TITL ks1101 in P -1
CELL  0.71073   8.2988  10.4667  10.9665   75.568   85.411   74.145
ZERR     2.00   0.0004   0.0003   0.0003    0.002    0.002    0.002
LATT   1
SFAC  C    H    N    O    CL
UNIT  38   42   4    4    2
MERG   2
FMAP   2
PLAN   10
SIZE     0.15   0.20   0.35
ACTA    52
BOND   $H
L.S.   4
TEMP  -123.00
WGHT    0.076500    0.589000
EXTI    0.094452
FVAR       0.80262
C1    1    0.283029    0.088206    1.055451    11.00000    0.03040    0.02016 =
         0.03907    0.00077    0.00811   -0.00595
C2    1    0.287432    0.081404    0.930914    11.00000    0.03495    0.02242 =
         0.04728   -0.00736    0.00008   -0.01146
AFIX  43
H2    2    0.249567    0.013151    0.907453    11.00000   -1.20000
AFIX   0
C3    1    0.348301    0.176349    0.841031    11.00000    0.03340    0.02699 =
         0.03125   -0.00851    0.00172   -0.01002
AFIX  43
H3    2    0.355089    0.171982    0.755214    11.00000   -1.20000
AFIX   0
C4    1    0.399576    0.278158    0.875953    11.00000    0.02346    0.01923 =
         0.02653   -0.00307    0.00006   -0.00606
C5    1    0.394350    0.281562    1.002782    11.00000    0.03176    0.02575 =
         0.02688   -0.00557    0.00082   -0.01049
AFIX  43
H5    2    0.431042    0.350012    1.026899    11.00000   -1.20000
AFIX   0
C6    1    0.335967    0.185713    1.093846    11.00000    0.03598    0.02722 =
         0.02841   -0.00231    0.00465   -0.00629
AFIX  43
H6    2    0.332586    0.187271    1.180269    11.00000   -1.20000
AFIX   0
C7    1    0.458682    0.385643    0.782348    11.00000    0.02671    0.02291 =
         0.02048   -0.00426   -0.00035   -0.00562
C8    1    0.552116    0.585874    0.725028    11.00000    0.03076    0.02193 =
         0.02096   -0.00558    0.00137   -0.01018
C9    1    0.725363    0.561836    0.704253    11.00000    0.03022    0.02327 =
         0.02489   -0.00499    0.00092   -0.00924
C10   1    0.785110    0.666698    0.625884    11.00000    0.03284    0.02928 =
         0.03036   -0.00454    0.00248   -0.01249
AFIX  43
H10   2    0.902188    0.652716    0.610422    11.00000   -1.20000
AFIX   0
C11   1    0.677106    0.790730    0.570212    11.00000    0.03961    0.02670 =
         0.02961   -0.00165    0.00268   -0.01539
AFIX  43
H11   2    0.720116    0.861357    0.517962    11.00000   -1.20000
AFIX   0
C12   1    0.505498    0.811388    0.591146    11.00000    0.03591    0.02415 =
         0.02963   -0.00098   -0.00274   -0.00855
AFIX  43
H12   2    0.432087    0.896115    0.551344    11.00000   -1.20000
AFIX   0
C13   1    0.438593    0.711077    0.668928    11.00000    0.03125    0.02469 =
         0.02598   -0.00703   -0.00004   -0.00946
C14   1    0.846804    0.426890    0.764490    11.00000    0.03013    0.02636 =
         0.03263   -0.00181    0.00185   -0.00763
AFIX  13
H14   2    0.779189    0.363320    0.809951    11.00000   -1.20000
AFIX   0
C15   1    0.954513    0.361301    0.665150    11.00000    0.04324    0.03839 =
         0.04351   -0.01433   -0.00104   -0.00162
AFIX 137
H15A  2    0.881903    0.354375    0.602193    11.00000   -1.50000
H15B  2    1.021400    0.269743    0.705655    11.00000   -1.50000
H15C  2    1.029256    0.417754    0.623942    11.00000   -1.50000
AFIX   0
C16   1    0.954987    0.445996    0.861321    11.00000    0.03913    0.04000 =
         0.03674   -0.00704   -0.00486   -0.00104
AFIX 137
H16A  2    1.028164    0.503168    0.818474    11.00000   -1.50000
H16B  2    1.023521    0.356622    0.905447    11.00000   -1.50000
H16C  2    0.882730    0.490464    0.922209    11.00000   -1.50000
AFIX   0
C17   1    0.250991    0.730424    0.691663    11.00000    0.03019    0.02386 =
         0.03772   -0.00509   -0.00017   -0.00808
AFIX  13
H17   2    0.225012    0.645014    0.683771    11.00000   -1.20000
AFIX   0
C18   1    0.200488    0.746814    0.825175    11.00000    0.03886    0.04803 =
         0.04620   -0.01561    0.00870   -0.00863
AFIX 137
H18A  2    0.268012    0.669277    0.886119    11.00000   -1.50000
H18B  2    0.081622    0.749691    0.839717    11.00000   -1.50000
H18C  2    0.219451    0.831982    0.835284    11.00000   -1.50000
AFIX   0
C19   1    0.143958    0.849242    0.594984    11.00000    0.03185    0.03674 =
         0.05544    0.00279   -0.00634   -0.00762
AFIX 137
H19A  2    0.161376    0.935622    0.603180    11.00000   -1.50000
H19B  2    0.025452    0.851020    0.610064    11.00000   -1.50000
H19C  2    0.176616    0.837048    0.509899    11.00000   -1.50000
AFIX   0
N1    3    0.220005   -0.014124    1.151230    11.00000    0.04721    0.02642 =
         0.05658   -0.00059    0.01530   -0.01118
N2    3    0.489157    0.484507    0.812553    11.00000    0.02722    0.02283 =
         0.02394   -0.00353    0.00092   -0.00920
O1    4    0.160661   -0.092475    1.114786    11.00000    0.09211    0.04783 =
         0.08282   -0.00236    0.01338   -0.04733
O2    4    0.232456   -0.016219    1.261640    11.00000    0.09418    0.04852 =
         0.04690    0.00189    0.02544   -0.02895
CL1   5    0.481570    0.365744    0.627430    11.00000    0.07931    0.04786 =
         0.02339   -0.01099    0.00672   -0.03649
HKLF 4
END
;
data_New_Global_Publ_Block
_journal_date_recd_electronic     2013-07-16
_journal_date_accepted     2013-07-26
_journal_name_full     'Acta Crystallographica, Section E'
_journal_year     2013
_journal_volume     69
_journal_issue      9
_journal_page_first     o1384
_journal_page_last     o1384
_journal_paper_category     QO
_journal_paper_doi     10.1107/S1600536813020862
_journal_coeditor_code     IS5293
loop_
    _publ_contact_author_name
    _publ_contact_author_address
    _publ_contact_author_email
    'Gamal A. El-Hiti'
;
Department of Optometry
College of Applied Medical Sciences
King Saud University
PO Box 10219
Riyadh 11433
Saudi Arabia
;
 gelhiti@ksu.edu.sa
    'Kariuki, Benson M.'
;
School of Chemistry
Cardiff University
Main Building
Park Place
Cardiff CF10 3AT
Wales
;
 kariukib@cardiff.ac.uk
_publ_contact_author_fax     '00966114693536'
_publ_contact_author_phone     '00966114693778'
_publ_section_title
;
(<i>Z</i>)-<i>N</i>-(2,6-Diisopropylphenyl)-4-nitrobenzimidoyl chloride
;
loop_
    _publ_author_name
    _publ_author_footnote
    _publ_author_address
    'El-Hiti, Gamal A.' .
;
Department of Optometry
College of Applied Medical Sciences
King Saud University
PO Box 10219
Riyadh 11433
Saudi Arabia
;
    'Smith, Keith' .
;
School of Chemistry
Cardiff University
Main Building
Park Place
Cardiff CF10 3AT
Wales
;
    'Jones, Dyfyr Heulyn' .
;
School of Chemistry
Cardiff University
Main Building
Park Place
Cardiff CF10 3AT
Wales
;
    'Masmali, Ali' .
;
Department of Optometry
College of Applied Medical Sciences
King Saud University
PO Box 10219
Riyadh 11433
Saudi Arabia
;
    'Kariuki, Benson M.' .
;
School of Chemistry
Cardiff University
Main Building
Park Place
Cardiff CF10 3AT
Wales
;
