# Supplementary material for: (Z)-N-(2,6-Diiso­propyl­phen­yl)-4-nitro­benzimidoyl chloride
Source: Acta Crystallogr Sect E Struct Rep Online. 2013 Aug 7;69(Pt 9):o1384. doi: 10.1107/S1600536813020862 (PMC3884373; doi:10.1107/S1600536813020862)
Supplement: Supplementary file 2 [file e-69-o1384-Isup2.hkl]

#
# h,k,l, Fc-squared, Fo-squared, sigma(Fo-squared) and status flag
#
data_I
_shelx_title ' ks1101 in P -1'
_shelx_refln_list_code          4
_shelx_F_calc_maximum       77.12
_exptl_crystal_F_000       364.00
_reflns_d_resolution_high  0.7502
 
loop_
 _symmetry_equiv_pos_as_xyz
 'x, y, z'
 '-x, -y, -z'
 
_cell_length_a     8.2988
_cell_length_b    10.4667
_cell_length_c    10.9665
_cell_angle_alpha  75.568
_cell_angle_beta   85.411
_cell_angle_gamma  74.145
 
_shelx_F_squared_multiplier     1.000
 
loop_
 _refln_index_h
 _refln_index_k
 _refln_index_l
 _refln_F_squared_calc
 _refln_F_squared_meas
 _refln_F_squared_sigma
 _refln_observed_status
   2   0   0       68.00       61.65      2.47 o
   3   0   0     1408.63     1394.60     60.13 o
   4   0   0     1286.11     1408.11     35.08 o
   5   0   0       50.70       50.60      7.93 o
   6   0   0       66.17       62.17      3.66 o
   7   0   0        7.41        9.52      1.52 o
   8   0   0        1.55        1.43      1.79 o
   9   0   0       14.87       10.71      2.95 o
  10   0   0        3.91        4.81      3.88 o
 -10   1   0        0.24       -2.95      2.95 o
  -9   1   0        0.85       -1.71      1.86 o
  -8   1   0       22.33       22.52      3.11 o
  -7   1   0       12.15       14.57      1.69 o
  -6   1   0       35.39       29.14      4.82 o
  -5   1   0       15.19       16.67      1.90 o
  -4   1   0       13.32        9.40      1.23 o
  -3   1   0      841.35      838.53     21.39 o
  -1   1   0     1774.54     1673.62     79.28 o
   1   1   0      126.34      109.77     10.78 o
   2   1   0       48.46       36.53      1.52 o
   3   1   0       38.89       36.94      1.74 o
   4   1   0      703.42      746.58     23.37 o
   5   1   0       69.57       76.00      3.14 o
   6   1   0       15.66       18.04      1.90 o
   7   1   0        0.42        1.34      0.96 o
   8   1   0       38.74       25.79      3.42 o
   9   1   0       16.48       12.89      2.48 o
  10   1   0       21.53       14.13      2.80 o
  -9   2   0       20.38       12.58      4.35 o
  -8   2   0       22.88       23.61      3.11 o
  -7   2   0       21.12       17.09      1.75 o
  -6   2   0       35.12       31.27      2.85 o
  -5   2   0      249.19      273.32     10.73 o
  -4   2   0     2813.01     2954.64     56.37 o
  -3   2   0      748.02      782.97     18.12 o
  -2   2   0      294.56      264.92      8.78 o
  -1   2   0      958.09      828.72     11.53 o
   0   2   0      168.32      146.04      6.01 o
   1   2   0     1068.11      963.79     16.21 o
   2   2   0       20.29       23.05      0.93 o
   3   2   0        4.41        2.22      0.54 o
   4   2   0      568.61      618.13     31.51 o
   5   2   0        0.72        0.87      1.63 o
   6   2   0       72.04       60.98      3.02 o
   7   2   0       22.50       18.33      2.64 o
   8   2   0       25.74       20.81      2.80 o
   9   2   0        1.72       -0.62      1.55 o
  10   2   0       10.01       13.66      2.79 o
  -9   3   0        5.97        8.07      3.26 o
  -8   3   0       38.01       32.16      3.42 o
  -7   3   0        0.92       -0.11      1.71 o
  -6   3   0      951.28     1090.47     53.55 o
  -5   3   0     1245.67     1440.44     25.78 o
  -4   3   0      136.34      162.08      3.83 o
  -3   3   0     1092.89     1099.08     19.53 o
  -2   3   0      336.43      353.46     12.25 o
  -1   3   0       19.17       14.79      0.78 o
   0   3   0      466.59      444.18     15.36 o
   1   3   0       54.93       40.34      2.96 o
   2   3   0      682.45      645.77     11.55 o
   3   3   0       20.11       11.40      1.32 o
   4   3   0      880.33      889.68     23.18 o
   5   3   0      176.53      187.14      7.50 o
   6   3   0        1.34       -0.02      0.75 o
   7   3   0       31.51       29.99      2.95 o
   8   3   0       21.50       24.85      3.11 o
   9   3   0        4.72       -0.93      2.17 o
  10   3   0       49.97       54.55      5.13 o
  -9   4   0        4.67       10.25      3.42 o
  -8   4   0      126.37      121.27      6.54 o
  -7   4   0       87.88       77.94      4.51 o
  -6   4   0        9.86       10.33      2.02 o
  -5   4   0       89.47       91.82      3.14 o
  -4   4   0        3.31        3.86      1.40 o
  -3   4   0      113.86      106.23      4.44 o
  -2   4   0       32.67       20.70      1.01 o
  -1   4   0       58.35       71.90      3.74 o
   0   4   0      152.60      136.19      4.93 o
   1   4   0      385.74      323.08      6.38 o
   2   4   0     2448.75     2262.40     37.67 o
   3   4   0      168.90      167.90      3.76 o
   4   4   0        0.49        1.90      0.80 o
   5   4   0      391.05      394.46     11.73 o
   6   4   0      375.91      385.76     12.88 o
   7   4   0        1.37        0.16      1.40 o
   8   4   0       78.47       83.84      5.44 o
   9   4   0       14.79       19.41      3.73 o
  10   4   0       47.16       59.83     10.72 o
  -8   5   0       25.74       30.44      3.88 o
  -7   5   0       88.25       79.33      4.82 o
  -6   5   0       16.70       10.87      2.02 o
  -5   5   0       42.99       42.12      2.80 o
  -4   5   0      137.07      142.95      4.99 o
  -3   5   0        0.23        0.54      0.44 o
  -2   5   0        2.83        2.52      0.70 o
  -1   5   0      281.92      263.62      5.06 o
   0   5   0      194.76      210.79     16.29 o
   1   5   0        6.81        9.04      0.71 o
   2   5   0      142.83      158.89      4.22 o
   3   5   0       29.32       27.77      1.71 o
   4   5   0       15.84       19.04      1.34 o
   5   5   0        9.17        8.89      4.11 o
   6   5   0      262.57      285.94      9.23 o
   7   5   0        8.97        8.54      1.86 o
   8   5   0      240.04      280.81     10.15 o
   9   5   0      157.04      188.99      8.41 o
  10   5   0       22.47       25.16      4.81 o
  -8   6   0        2.14       -1.55      1.55 o
  -7   6   0        9.89        7.45      2.79 o
  -6   6   0        0.19       -1.09      1.09 o
  -5   6   0        0.74        0.31      0.78 o
  -4   6   0        0.03        1.86      0.78 o
  -3   6   0        3.41        1.55      1.16 o
  -2   6   0       16.03       13.64      0.89 o
  -1   6   0        0.28        0.47      0.37 o
   0   6   0        5.09        3.05      0.78 o
   1   6   0      133.78      126.02      6.24 o
   2   6   0      157.66      179.35      7.03 o
   3   6   0      320.65      348.56      7.10 o
   4   6   0      195.85      224.93      5.25 o
   5   6   0       13.36       11.96      1.55 o
   6   6   0      619.33      662.82     19.29 o
   7   6   0     1466.98     1887.93     48.55 o
   8   6   0      248.93      293.64     12.50 o
   9   6   0        0.02       -1.55      1.55 o
  10   6   0        0.14        1.55      2.17 o
  -7   7   0       24.23       28.11      3.73 o
  -6   7   0       12.13        6.68      2.48 o
  -5   7   0       27.07       31.22      4.19 o
  -4   7   0       31.39       37.13      2.33 o
  -3   7   0       22.98       15.15      1.17 o
  -2   7   0       72.03       76.87      2.49 o
  -1   7   0      151.75      157.37      4.17 o
   0   7   0        0.17        0.07      0.60 o
   1   7   0       23.80       24.61      4.58 o
   2   7   0      337.03      351.73      7.74 o
   3   7   0      133.71      155.13      5.00 o
   4   7   0      365.13      377.63      7.99 o
   5   7   0     1532.67     1643.65     41.72 o
   6   7   0      765.07      869.78     23.94 o
   7   7   0       97.41      102.56      6.38 o
   8   7   0       10.39       11.49      2.48 o
   9   7   0        4.61        2.64      2.02 o
  10   7   0       49.27       62.00      4.97 o
  -6   8   0        7.22        5.28      3.26 o
  -5   8   0        2.90        3.88      2.33 o
  -4   8   0       26.01       33.24      4.66 o
  -3   8   0        4.47       -0.54      1.79 o
  -2   8   0        7.74        7.41      1.09 o
  -1   8   0      168.11      178.40      8.81 o
   0   8   0        5.05       -0.08      1.27 o
   1   8   0       48.98       42.85      2.34 o
   2   8   0      238.24      255.96      7.32 o
   3   8   0     1463.87     1568.98     37.98 o
   4   8   0      276.57      325.80     17.84 o
   5   8   0       80.68       70.79      3.89 o
   6   8   0       83.49       81.05      4.20 o
   7   8   0       41.89       42.27      3.26 o
   8   8   0        0.05       -1.24      1.24 o
   9   8   0        1.68        0.62      2.17 o
  10   8   0       10.40       12.27      7.30 o
  -5   9   0        5.22        7.30      3.42 o
  -4   9   0        6.93        5.28      2.95 o
  -3   9   0       61.06       55.33      4.29 o
  -2   9   0       46.83       42.49      2.49 o
  -1   9   0        2.03       -1.34      3.10 o
   0   9   0       43.75       44.21      2.38 o
   1   9   0      998.41     1154.22    105.29 o
   2   9   0      423.14      469.97     11.77 o
   3   9   0       87.68       89.01      4.02 o
   4   9   0      259.98      282.22      8.62 o
   5   9   0       14.54        7.92      3.73 o
   6   9   0       23.16       26.87      2.33 o
   7   9   0       11.10        9.01      1.71 o
   8   9   0        5.91        2.64      3.26 o
  -4  10   0        0.60        0.93      4.04 o
  -3  10   0        9.37        5.74      2.25 o
  -2  10   0       35.03       26.10      4.35 o
  -1  10   0      235.58      273.29      9.27 o
   0  10   0       28.85       25.95      3.03 o
   1  10   0        8.25        4.45      2.56 o
   2  10   0       95.15       97.26      8.25 o
   3  10   0       41.26       32.01      4.66 o
   4  10   0       20.98       17.86      5.44 o
   5  10   0        1.62       -2.02      2.64 o
   6  10   0        1.45        1.09      2.33 o
   7  10   0       28.60       33.55      6.99 o
   9  10   0       32.16       24.23      6.06 o
  -3  11   0       89.93       94.09     10.73 o
  -2  11   0        0.32        2.48      3.10 o
  -1  11   0       42.91       45.06      6.22 o
   0  11   0      356.53      422.53     36.70 o
   1  11   0       37.89       39.62      4.51 o
   2  11   0        0.65        0.78      2.02 o
   3  11   0       59.18       54.72      6.68 o
   4  11   0       56.32       52.54      7.46 o
   5  11   0        2.24        2.17      3.26 o
   6  11   0       16.12       16.62      5.44 o
   7  11   0       50.44       77.86     10.72 o
  -2  12   0      159.69      203.71     14.95 o
  -1  12   0       15.00       20.19      4.97 o
   0  12   0        5.93        4.66      2.79 o
   1  12   0       29.90       34.70      6.83 o
   2  12   0       18.13        5.28      4.04 o
   3  12   0       21.67       16.46      4.50 o
   4  12   0       12.53        5.28      3.42 o
   5  12   0       39.84       47.54      7.46 o
   6  12   0        4.16        3.26      7.30 o
   7  12   0       15.37       23.91      8.07 o
   1  13   0       18.88       31.52      5.75 o
   2  13   0        1.91       -2.11      2.95 o
   3  13   0        2.70        2.39      4.09 o
   4  13   0        5.46       -2.64      3.26 o
   5  13   0        8.53        8.23      3.73 o
  -4 -13   1        3.38        1.40      2.48 o
  -3 -13   1        9.33        1.09      2.33 o
  -2 -13   1       30.11       30.29      6.99 o
  -7 -12   1       66.65       59.22     10.26 o
  -6 -12   1       16.96       16.93      6.68 o
  -5 -12   1       34.45       25.63      6.84 o
  -4 -12   1       16.94       14.91      6.83 o
  -3 -12   1       16.33       24.85      6.99 o
  -2 -12   1        4.52        1.55      2.33 o
  -1 -12   1       24.41       14.29      4.66 o
   0 -12   1       18.27       19.26      4.50 o
   1 -12   1       41.81       66.96      7.61 o
  -7 -11   1       98.33      104.84     13.22 o
  -6 -11   1        0.59       -2.95      2.95 o
  -5 -11   1        2.42        0.31      2.79 o
  -4 -11   1       62.16       83.01      9.02 o
  -3 -11   1       64.08       67.47      7.46 o
  -2 -11   1        0.57        2.02      1.86 o
  -1 -11   1       21.92       13.26      3.81 o
   0 -11   1        0.09        0.72      2.25 o
   1 -11   1       15.46       15.99      3.88 o
   2 -11   1       86.99       73.72      7.78 o
   3 -11   1      139.46      129.99     12.30 o
  -8 -10   1       10.81        3.88      3.88 o
  -7 -10   1        7.49        2.48      4.04 o
  -6 -10   1       75.58       82.26     11.51 o
  -5 -10   1      109.20      114.08     10.27 o
  -4 -10   1       16.76       18.01      4.66 o
  -3 -10   1      115.92      116.14     10.90 o
  -2 -10   1        3.83        2.33      2.02 o
  -1 -10   1       18.48       20.81      2.95 o
   0 -10   1      169.74      198.74     15.90 o
   1 -10   1      422.89      521.54     15.44 o
   2 -10   1       64.32       71.98      7.46 o
   3 -10   1        8.67        4.16      2.35 o
   4 -10   1        0.83        0.99      2.18 o
  -9  -9   1        0.42       12.88      7.76 o
  -8  -9   1       15.13        5.28      3.26 o
  -7  -9   1      109.78      111.74     12.76 o
  -6  -9   1       13.17        4.97      2.95 o
  -5  -9   1      301.91      312.39     18.93 o
  -4  -9   1      225.59      256.88     19.36 o
  -3  -9   1       36.91       33.08      5.98 o
  -2  -9   1      356.83      411.55     13.17 o
  -1  -9   1     1546.92     1889.78    161.34 o
   0  -9   1      207.83      219.74      6.81 o
   1  -9   1        3.64        0.93      1.47 o
   2  -9   1        0.07        0.36      2.79 o
   3  -9   1        0.12       -0.11      1.55 o
   4  -9   1        1.76        3.27      1.97 o
   5  -9   1       16.82       13.82      2.80 o
 -10  -8   1        2.77        8.23      6.52 o
  -9  -8   1       34.26       39.77      8.70 o
  -8  -8   1        1.11        0.16      1.55 o
  -7  -8   1       18.50       19.10      2.33 o
  -6  -8   1       39.93       43.35      2.95 o
  -5  -8   1        0.04        0.62      2.48 o
  -4  -8   1      315.84      284.62     14.72 o
  -3  -8   1      637.40      688.57     28.00 o
  -2  -8   1      142.46      147.23      8.57 o
  -1  -8   1      214.26      216.61      6.36 o
   0  -8   1        0.10        0.31      1.09 o
   1  -8   1       72.18       69.01      2.90 o
   2  -8   1       20.87       15.63      1.28 o
   3  -8   1        0.70        2.17      1.71 o
   4  -8   1        4.97        4.09      4.42 o
   5  -8   1        1.85       -0.62      2.33 o
   6  -8   1        4.26        2.64      1.55 o
 -10  -7   1        0.00       -0.47      3.73 o
  -9  -7   1        0.07        0.62      1.71 o
  -8  -7   1        0.14        0.16      1.55 o
  -7  -7   1       59.44       58.92      5.13 o
  -6  -7   1        2.03        2.48      1.09 o
  -5  -7   1      252.33      259.60      8.44 o
  -4  -7   1        7.58        2.48      1.86 o
  -3  -7   1      288.18      296.39      6.92 o
  -2  -7   1      364.55      394.73      8.80 o
  -1  -7   1       76.50       75.38      5.21 o
   0  -7   1       40.64       38.82      4.35 o
   1  -7   1      174.36      180.18      8.82 o
   2  -7   1      136.51      145.24      4.52 o
   3  -7   1       11.03        6.33      0.72 o
   4  -7   1        0.33        1.07      1.32 o
   5  -7   1       24.12       25.16      4.19 o
   6  -7   1       20.39       45.81      7.92 o
   7  -7   1       12.87       14.13      3.26 o
 -10  -6   1        9.56        5.59      2.02 o
  -9  -6   1        0.48        0.62      1.40 o
  -8  -6   1       50.42       58.59      4.66 o
  -7  -6   1      140.11      143.03      6.39 o
  -6  -6   1      113.09      118.52      5.45 o
  -5  -6   1      329.84      362.18     10.51 o
  -4  -6   1      843.34      884.89     19.91 o
  -3  -6   1      148.78      131.39      3.97 o
  -2  -6   1       95.05       86.73      3.43 o
  -1  -6   1      313.76      314.98     11.00 o
   0  -6   1     1043.97     1073.73     21.72 o
   1  -6   1       20.56       18.13      1.79 o
   2  -6   1       64.03       70.33      4.74 o
   3  -6   1      225.04      233.39      7.74 o
   4  -6   1        5.46        5.74      1.86 o
   5  -6   1        7.77        6.52      2.64 o
   6  -6   1        0.07        1.55      1.55 o
   7  -6   1        0.05        2.48      1.86 o
   8  -6   1        5.57       17.23      4.04 o
 -10  -5   1        5.84       -2.17      2.33 o
  -9  -5   1      111.25      127.93      7.00 o
  -8  -5   1        0.69        1.55      1.24 o
  -7  -5   1       15.52       15.69      2.17 o
  -6  -5   1        0.10        2.02      1.09 o
  -5  -5   1        4.39        3.73      1.09 o
  -4  -5   1      156.98      161.18      7.26 o
  -3  -5   1       13.11       21.44      1.79 o
  -2  -5   1      130.13      100.55      3.44 o
  -1  -5   1      188.32      194.25      4.36 o
   0  -5   1      233.08      248.05     17.72 o
   1  -5   1      406.29      423.87      7.66 o
   2  -5   1       34.78       39.81      3.34 o
   3  -5   1        9.98        5.62      0.46 o
   4  -5   1        2.73        1.71      0.47 o
   5  -5   1        2.93       -0.16      0.93 o
   6  -5   1       23.50       17.86      2.17 o
   7  -5   1       32.52       26.87      3.42 o
   8  -5   1       20.03       22.36      3.26 o
 -10  -4   1        4.04        1.09      2.33 o
  -9  -4   1       27.93       26.10      3.42 o
  -8  -4   1      110.21      125.00      6.23 o
  -7  -4   1       25.04       21.28      2.33 o
  -6  -4   1        1.60        2.95      1.24 o
  -5  -4   1        1.50        1.57      2.79 o
  -4  -4   1       75.54       77.69      3.05 o
  -3  -4   1      709.95      748.78     35.13 o
  -2  -4   1     1337.21     1310.39     60.66 o
  -1  -4   1       64.20       72.57      1.95 o
   0  -4   1      216.68      229.13     11.47 o
   1  -4   1       35.66       52.09      1.87 o
   2  -4   1      120.90      108.07      5.07 o
   3  -4   1       60.85       54.41      5.29 o
   4  -4   1       16.32       12.27      0.78 o
   5  -4   1      296.85      304.88      9.79 o
   6  -4   1        3.50        1.94      0.55 o
   7  -4   1       75.04       74.33      4.82 o
   8  -4   1      108.10      121.99      7.62 o
   9  -4   1       11.32        5.74      2.79 o
 -10  -3   1       51.69       58.28      6.37 o
  -9  -3   1        0.14        6.52      2.79 o
  -8  -3   1        1.81        1.40      1.40 o
  -7  -3   1       35.89       43.35      3.26 o
  -6  -3   1       21.25       27.97      3.88 o
  -5  -3   1       41.33       41.97      2.49 o
  -4  -3   1     1375.33     1369.29     93.17 o
  -3  -3   1     1063.34     1030.71     52.71 o
  -2  -3   1        0.98        2.01      0.43 o
  -1  -3   1      265.11      228.40      4.66 o
   0  -3   1     3628.00     3469.39     56.97 o
   1  -3   1      133.52      130.88      2.63 o
   2  -3   1      656.64      612.96     18.45 o
   3  -3   1      175.06      195.78      4.08 o
   4  -3   1       20.89       19.79      2.33 o
   5  -3   1       37.80       46.64      1.86 o
   6  -3   1      453.87      501.04     35.37 o
   7  -3   1      154.27      172.66      5.77 o
   8  -3   1       21.62       13.05      2.17 o
   9  -3   1       17.80       14.13      2.80 o
 -10  -2   1        0.23        4.97      8.23 o
  -9  -2   1       30.87       25.17      3.26 o
  -8  -2   1       40.72       20.67      2.80 o
  -7  -2   1      119.90      123.53      5.76 o
  -6  -2   1      822.89      908.06     20.15 o
  -5  -2   1      295.19      299.15     18.21 o
  -4  -2   1       25.80       20.79      1.48 o
  -3  -2   1      866.14      845.33     17.66 o
  -2  -2   1     3551.59     3534.72     66.73 o
  -1  -2   1     1139.52     1068.76     25.84 o
   0  -2   1     2772.41     2523.94     62.18 o
   1  -2   1      757.54      656.10     10.28 o
   2  -2   1      629.70      602.62     13.54 o
   3  -2   1      500.95      538.56     11.08 o
   4  -2   1     1415.26     1532.16     30.62 o
   5  -2   1      623.84      658.79     15.06 o
   6  -2   1       12.89       12.04      1.71 o
   7  -2   1       16.96       13.27      1.64 o
   8  -2   1        6.12        1.71      2.33 o
   9  -2   1        9.02        7.76      2.95 o
 -10  -1   1        0.19        1.71      2.48 o
  -9  -1   1       22.96       14.44      3.11 o
  -8  -1   1      374.98      399.96     13.79 o
  -7  -1   1      105.13       83.15      4.67 o
  -6  -1   1       76.25       80.30      4.20 o
  -5  -1   1       78.97       71.70      3.91 o
  -4  -1   1       22.97        8.60      1.46 o
  -3  -1   1      816.06      824.66     22.54 o
  -2  -1   1     2072.52     2079.40     51.36 o
  -1  -1   1      293.78      272.31      7.91 o
   0  -1   1     1404.06     1212.66     25.28 o
   1  -1   1        9.37       10.88      0.78 o
   2  -1   1     4850.15     4865.01    154.93 o
   3  -1   1      429.90      415.89     14.78 o
   4  -1   1     1060.85     1090.13     33.61 o
   5  -1   1      119.88      134.66      3.71 o
   6  -1   1       22.60       20.83      1.83 o
   7  -1   1       10.62        6.62      1.29 o
   8  -1   1      118.16      120.19      5.92 o
   9  -1   1       27.95       22.68      3.88 o
  10  -1   1        0.38       -1.71      1.71 o
 -10   0   1       26.60       21.12      4.81 o
  -9   0   1       27.17       19.88      2.95 o
  -8   0   1       11.87       12.73      2.64 o
  -7   0   1        8.01        3.52      1.28 o
  -6   0   1        3.93        4.36      3.57 o
  -5   0   1       76.30       55.44      6.15 o
  -4   0   1       12.42       19.02      5.13 o
  -3   0   1       37.50       32.90      2.41 o
  -2   0   1        0.39        0.70      0.66 o
  -1   0   1     1248.32     1165.29     29.05 o
   1   0   1      311.44      265.69      4.65 o
   2   0   1     4525.74     4576.70     89.58 o
   3   0   1     2426.00     2387.41    108.87 o
   4   0   1      800.10      852.86     46.70 o
   5   0   1      188.69      182.68      5.52 o
   6   0   1      165.32      172.43      5.51 o
   7   0   1        2.48        1.46      1.08 o
   8   0   1       37.45       33.09      4.66 o
   9   0   1        2.27       -1.24      1.40 o
  10   0   1        0.17       -0.93      2.79 o
 -10   1   1        0.06       -2.64      2.64 o
  -9   1   1        7.73       11.49      3.42 o
  -8   1   1        0.81        2.02      1.86 o
  -7   1   1       46.64       40.48      3.43 o
  -6   1   1       18.83       16.50      3.03 o
  -5   1   1       12.07       13.10      1.86 o
  -4   1   1       30.34       46.33      3.73 o
  -3   1   1       21.37       39.29      2.08 o
  -2   1   1      373.96      365.09     19.09 o
  -1   1   1       51.69       49.36      1.44 o
   1   1   1     1030.97      888.82     17.61 o
   2   1   1     2324.14     2075.86    109.97 o
   3   1   1       28.58       26.42      1.94 o
   4   1   1      301.02      272.62     11.97 o
   5   1   1      102.79       93.95      3.69 o
   6   1   1       35.62       30.87      3.26 o
   7   1   1       20.84       16.15      1.75 o
   8   1   1        4.75        1.86      1.40 o
   9   1   1       22.40       22.36      2.95 o
  10   1   1        2.81       -2.33      2.33 o
  -9   2   1       35.50       39.46      5.44 o
  -8   2   1        1.31        3.73      2.17 o
  -7   2   1        0.32        0.93      1.55 o
  -6   2   1       64.86       55.66      3.42 o
  -5   2   1       72.61       71.47      7.94 o
  -4   2   1       16.92       23.98      1.59 o
  -3   2   1      301.74      308.07      9.93 o
  -2   2   1     1457.70     1360.34     39.34 o
   0   2   1        2.68        3.42      0.54 o
   1   2   1     4379.71     4389.79    104.40 o
   2   2   1     3094.28     2830.52     53.49 o
   3   2   1      299.49      291.35      6.88 o
   4   2   1      552.36      628.66     23.68 o
   5   2   1      245.33      292.84      8.59 o
   6   2   1       17.00       15.07      5.05 o
   7   2   1       14.74       10.26      1.64 o
   8   2   1       27.51       15.22      2.49 o
   9   2   1        4.10        5.90      1.71 o
  10   2   1        0.03        1.24      1.71 o
  -9   3   1        5.08       -0.62      1.40 o
  -8   3   1        1.86        0.93      1.40 o
  -7   3   1        3.09        3.41      3.03 o
  -6   3   1       38.63       36.05      2.26 o
  -5   3   1        0.05        1.27      0.77 o
  -4   3   1      161.09      176.12      4.37 o
  -3   3   1     1835.55     1871.51    102.38 o
  -2   3   1      120.41      133.35      2.93 o
  -1   3   1      414.71      377.30      6.38 o
   0   3   1     1755.49     1634.91     38.49 o
   1   3   1        5.28        5.21      1.09 o
   2   3   1     1161.43     1046.53     18.14 o
   3   3   1      174.83      167.15      4.21 o
   4   3   1      153.14      177.24      4.42 o
   5   3   1       65.15       59.35      3.08 o
   6   3   1        8.77        6.86      1.22 o
   7   3   1        6.09        5.74      1.40 o
   8   3   1       11.02        4.35      1.71 o
   9   3   1        0.10        0.31      2.02 o
  10   3   1        4.18        1.40      1.86 o
  11   3   1       24.12       20.97      5.28 o
  -9   4   1        7.72        5.59      2.64 o
  -8   4   1       33.67       33.87      3.73 o
  -7   4   1        9.90       12.11      2.48 o
  -6   4   1       38.79       29.42      1.90 o
  -5   4   1       59.34       57.09      2.16 o
  -4   4   1      114.41      115.50      7.95 o
  -3   4   1      181.33      178.24      4.10 o
  -2   4   1       13.66       10.95      0.62 o
  -1   4   1      140.85      137.55      5.79 o
   0   4   1     1321.74     1349.42     81.93 o
   1   4   1      562.17      534.18     11.29 o
   2   4   1     1827.64     1710.46     40.57 o
   3   4   1      295.16      270.19      5.91 o
   4   4   1       10.47        8.83      0.93 o
   5   4   1      303.69      274.57      7.84 o
   6   4   1      134.72      135.40      5.19 o
   7   4   1       28.74       29.36      2.80 o
   8   4   1        4.83        2.02      1.71 o
   9   4   1       15.89       13.51      2.80 o
  10   4   1       69.77       72.14      5.75 o
  -8   5   1        1.85       -2.17      2.17 o
  -7   5   1       47.54       38.23      4.82 o
  -6   5   1        2.35        1.71      1.09 o
  -5   5   1      361.83      421.49     10.18 o
  -4   5   1      310.01      358.81      7.65 o
  -3   5   1       18.19       14.16      0.86 o
  -2   5   1      657.77      703.03     11.72 o
  -1   5   1     1742.85     1728.26     26.93 o
   0   5   1     1008.61     1034.01     21.72 o
   1   5   1      184.01      174.62      3.98 o
   2   5   1        2.80       11.95      2.10 o
   3   5   1      202.24      149.18      3.71 o
   4   5   1       36.20       35.18      1.64 o
   5   5   1        0.04       -0.23      0.71 o
   6   5   1        0.08        1.71      1.24 o
   7   5   1       13.29       13.35      2.02 o
   8   5   1        8.13        4.19      1.86 o
   9   5   1      101.86      129.77      7.00 o
  10   5   1        8.22        6.83      2.79 o
  11   5   1       24.63       19.41      6.99 o
  -8   6   1       13.48        5.90      3.57 o
  -7   6   1        1.66        2.95      2.79 o
  -6   6   1       32.01       40.39      4.66 o
  -5   6   1       19.92       18.75      5.51 o
  -4   6   1      144.72      154.62      4.68 o
  -3   6   1      182.97      178.78      5.00 o
  -2   6   1      120.54      148.02      3.55 o
  -1   6   1      109.83      102.65      2.81 o
   0   6   1        0.49        0.51      0.60 o
   1   6   1      122.26      115.98      4.99 o
   2   6   1      106.61      107.20      3.41 o
   3   6   1      507.49      536.78     10.93 o
   4   6   1       19.27       16.81      1.21 o
   5   6   1       46.45       48.18      2.57 o
   6   6   1      584.94      686.16     19.27 o
   7   6   1        1.62        2.17      1.24 o
   8   6   1       12.18       10.09      2.17 o
   9   6   1      189.67      233.09     10.60 o
  10   6   1      135.16      172.81     12.14 o
  -7   7   1        8.37       13.66      6.06 o
  -6   7   1       20.31       22.98      4.04 o
  -5   7   1       15.19       16.15      3.57 o
  -4   7   1       12.83       11.49      1.71 o
  -3   7   1        4.40        1.47      0.88 o
  -2   7   1       28.64       27.75      2.87 o
  -1   7   1        7.09        6.56      1.09 o
   0   7   1       45.81       42.91      4.04 o
   1   7   1       47.54       48.58      2.13 o
   2   7   1       19.09        9.37      0.93 o
   3   7   1        0.18        0.36      2.25 o
   4   7   1      187.91      187.64      8.98 o
   5   7   1       64.78       55.78      2.54 o
   6   7   1       44.84       49.74      3.26 o
   7   7   1      639.21      829.69     23.36 o
   8   7   1       96.61      107.36      6.22 o
   9   7   1       29.57       36.81      3.88 o
  10   7   1       52.74       81.90      6.37 o
  -6   8   1       35.91       53.44      6.37 o
  -5   8   1        0.17       -1.40      1.40 o
  -4   8   1       10.07       17.23      3.57 o
  -3   8   1       18.06       14.44      3.88 o
  -2   8   1      148.58      159.91      4.89 o
  -1   8   1        6.39        7.53      1.15 o
   0   8   1       99.65       94.30      3.66 o
   1   8   1       26.37       24.04      1.53 o
   2   8   1      260.84      247.16      6.80 o
   3   8   1        0.35       -0.33      0.68 o
   4   8   1        8.45        9.55      1.48 o
   5   8   1      616.21      703.45     15.47 o
   6   8   1      374.92      423.75     17.80 o
   7   8   1        7.57        5.74      1.71 o
   8   8   1        2.51        3.88      1.71 o
   9   8   1       43.36       58.89      5.28 o
  10   8   1        0.79        1.40      3.26 o
  -6   9   1        0.02        6.52      4.66 o
  -5   9   1        1.66        2.17      2.48 o
  -4   9   1       32.18       37.13      5.13 o
  -3   9   1       11.40        9.50      1.64 o
  -2   9   1      210.37      234.62     10.07 o
  -1   9   1       13.81       12.05      1.48 o
   0   9   1       92.67       91.55      3.85 o
   1   9   1      455.68      543.59     13.05 o
   2   9   1      105.59      119.91      5.18 o
   3   9   1      246.63      285.60     15.16 o
   4   9   1      867.62      995.44     45.61 o
   5   9   1      170.07      185.80      7.21 o
   6   9   1        0.88        2.79      1.24 o
   7   9   1       22.34       26.25      2.64 o
   8   9   1        0.64        2.95      2.02 o
  -5  10   1        7.19        5.28      3.88 o
  -4  10   1       16.05       18.48      3.73 o
  -3  10   1       10.05        8.14      4.11 o
  -2  10   1       12.79       14.11      4.19 o
  -1  10   1        0.06        0.34      1.22 o
   0  10   1        0.61        1.45      0.97 o
   1  10   1      297.62      339.45     10.48 o
   2  10   1      550.06      650.59     17.59 o
   3  10   1        0.05        0.78      1.00 o
   4  10   1       41.75       44.44      7.15 o
   5  10   1       69.82       68.89      7.31 o
   6  10   1        0.01        0.16      3.42 o
   7  10   1        0.97        0.93      2.48 o
   8  10   1       79.67       84.13     12.13 o
   9  10   1       28.11       21.90      6.68 o
  -3  11   1        5.76       -0.31      4.04 o
  -2  11   1       21.59       17.70      3.73 o
  -1  11   1       15.78       19.57      2.75 o
   0  11   1      135.94      147.10      6.77 o
   1  11   1        4.03        5.78      1.86 o
   2  11   1      344.57      435.90     23.01 o
   3  11   1       10.64        8.54      2.79 o
   4  11   1        4.92        4.66      3.10 o
   5  11   1       63.87       67.78      8.24 o
   6  11   1      143.25      162.12     13.70 o
   7  11   1       22.31       60.72     13.20 o
  -2  12   1       42.22       41.64      7.30 o
  -1  12   1       22.31       28.27      5.13 o
   0  12   1       46.60       43.85     11.19 o
   1  12   1        7.80        1.47      3.11 o
   2  12   1       27.98       18.02      4.19 o
   3  12   1       45.40       33.25      5.75 o
   4  12   1       49.31       50.19      6.84 o
   5  12   1       45.80       65.42      7.92 o
   7  12   1        1.50        3.26      5.59 o
   0  13   1        5.14        7.76      4.66 o
   1  13   1        0.04        0.78      3.42 o
   2  13   1       16.07       13.00      2.87 o
   3  13   1       34.10       25.32      6.21 o
   4  13   1        8.01        2.02      3.42 o
   5  13   1       19.73        5.90      4.81 o
   6  13   1        0.01       -0.93      3.73 o
  -6 -12   2       15.78       20.03      6.21 o
  -5 -12   2      251.66      325.67     22.94 o
  -4 -12   2      114.81      190.00     20.38 o
  -3 -12   2        7.64        4.35      4.35 o
  -2 -12   2       26.75       19.57      3.26 o
  -1 -12   2       19.49       23.45      5.44 o
   0 -12   2        6.83        1.86      3.26 o
   1 -12   2       11.72       15.53      5.28 o
  -7 -11   2      152.78      157.59     16.51 o
  -6 -11   2       28.33       22.21      8.39 o
  -5 -11   2        1.50       -2.79      2.79 o
  -4 -11   2       65.96       50.06      7.00 o
  -3 -11   2        0.73        6.36      3.57 o
  -2 -11   2       10.76        6.68      2.95 o
  -1 -11   2        1.95       -0.54      2.10 o
   0 -11   2        1.01       -2.02      2.64 o
   1 -11   2        0.36        2.64      3.73 o
   2 -11   2       14.41        5.75      3.11 o
  -8 -10   2       61.49       76.63     11.50 o
  -7 -10   2        0.02       -0.31      4.35 o
  -6 -10   2        0.16       -3.57      4.35 o
  -5 -10   2       12.29        6.99      3.73 o
  -4 -10   2       33.47       39.46      6.37 o
  -3 -10   2       15.04       27.02      6.21 o
  -2 -10   2       58.23       54.72      7.62 o
  -1 -10   2       24.11       22.21      2.95 o
   0 -10   2        0.12       -1.36      1.59 o
   1 -10   2       27.96       37.12      5.44 o
   2 -10   2        0.65        0.20      2.33 o
   3 -10   2       66.56       69.90      7.00 o
   4 -10   2        6.30        4.45      5.51 o
  -9  -9   2        0.22       -0.31      4.81 o
  -8  -9   2        8.71        1.86      3.26 o
  -6  -9   2       73.55       89.41      9.02 o
  -5  -9   2      298.67      330.90     25.33 o
  -4  -9   2      138.89      121.20     12.31 o
  -3  -9   2       13.01       18.63      5.59 o
  -2  -9   2      164.12      187.87     11.23 o
  -1  -9   2      164.89      195.09      4.62 o
   0  -9   2      100.01      104.63      3.08 o
   1  -9   2       92.65      105.79      3.66 o
   2  -9   2      131.73      158.31      5.93 o
   3  -9   2       60.65       53.92      3.46 o
   4  -9   2        9.07       11.16      2.21 o
   5  -9   2        0.01       -0.16      3.10 o
  -9  -8   2        0.86        0.16      3.88 o
  -8  -8   2       69.26       46.02      8.86 o
  -7  -8   2       97.31      110.94     10.11 o
  -6  -8   2       48.60       51.91      2.64 o
  -5  -8   2       28.34       17.40      6.52 o
  -4  -8   2       63.69       75.73      7.78 o
  -3  -8   2        0.04       -0.31      2.02 o
  -2  -8   2      175.11      170.48      8.31 o
  -1  -8   2      221.15      229.44      8.59 o
   0  -8   2      176.40      196.03      7.17 o
   1  -8   2       41.12       39.74      3.81 o
   2  -8   2        0.40       -0.56      0.85 o
   3  -8   2       52.12       57.92      3.39 o
   4  -8   2       25.11       22.06      3.65 o
   5  -8   2        1.56       -1.09      1.24 o
   6  -8   2       49.85       48.64      4.97 o
  -9  -7   2        7.05       -2.95      3.57 o
  -8  -7   2       23.04       24.07      2.80 o
  -7  -7   2        0.00       -0.16      0.93 o
  -6  -7   2       18.08       20.35      2.17 o
  -5  -7   2       24.65       25.32      1.55 o
  -4  -7   2       30.78       18.96      4.20 o
  -3  -7   2        4.94        2.79      0.97 o
  -2  -7   2      262.89      250.39     26.85 o
  -1  -7   2       99.21       98.82      2.40 o
   0  -7   2      609.43      668.69     15.28 o
   1  -7   2       18.70       18.00      1.53 o
   2  -7   2        0.08        0.39      1.63 o
   3  -7   2       88.62       75.42      3.30 o
   4  -7   2      208.33      199.40     15.21 o
   5  -7   2        7.46        2.17      1.55 o
   6  -7   2       10.28        5.59      2.64 o
   7  -7   2        0.55       -1.71      1.71 o
 -10  -6   2       40.40       40.70     10.72 o
  -9  -6   2       15.38       17.39      2.80 o
  -8  -6   2        1.69        1.71      1.40 o
  -7  -6   2        8.78        3.73      1.40 o
  -6  -6   2        4.11        2.79      4.50 o
  -5  -6   2        0.02        0.00      0.78 o
  -4  -6   2       47.82       45.87      1.87 o
  -3  -6   2       67.90       60.79      4.34 o
  -2  -6   2      141.64      124.17      4.51 o
  -1  -6   2      127.14      112.30      2.50 o
   0  -6   2      491.54      499.67     24.72 o
   1  -6   2       11.22        6.74      0.66 o
   2  -6   2      482.00      526.62      9.57 o
   3  -6   2      246.61      232.23      6.61 o
   4  -6   2       66.66       68.82      5.37 o
   5  -6   2        2.90        2.02      1.55 o
   6  -6   2        2.44        3.88      1.71 o
   7  -6   2       23.93       21.59      3.73 o
 -10  -5   2        1.83       -1.55      2.02 o
  -9  -5   2       26.18       23.61      3.11 o
  -8  -5   2       21.24       18.79      2.48 o
  -7  -5   2       40.00       36.67      3.11 o
  -6  -5   2       88.28       87.78      4.36 o
  -5  -5   2      156.78      171.70     12.48 o
  -4  -5   2      119.42      108.76      3.83 o
  -3  -5   2       31.32       24.98      6.45 o
  -2  -5   2      149.92      113.48      5.94 o
  -1  -5   2        0.16        0.00      0.15 o
   0  -5   2     1609.48     1645.54     28.52 o
   1  -5   2      700.62      762.63     12.69 o
   2  -5   2       15.31       14.16      3.26 o
   3  -5   2        0.22        0.47      0.78 o
   4  -5   2       84.23       73.76      4.20 o
   5  -5   2        0.00       -0.93      0.93 o
   6  -5   2        3.78        1.24      1.55 o
   7  -5   2       13.32        8.07      2.17 o
   8  -5   2        7.04        3.26      2.33 o
 -10  -4   2        8.42        8.07      2.95 o
  -9  -4   2       20.42       18.64      2.95 o
  -8  -4   2        6.40        4.19      1.86 o
  -7  -4   2        3.68        3.10      1.24 o
  -6  -4   2      510.55      540.63     15.92 o
  -5  -4   2      464.73      490.74     15.54 o
  -4  -4   2       64.59       55.30      2.53 o
  -3  -4   2       10.16        7.87      1.01 o
  -2  -4   2     2930.81     3290.96    213.76 o
  -1  -4   2     1136.57     1106.76     56.47 o
   0  -4   2       46.02       48.85      1.44 o
   1  -4   2       77.47       72.44      3.89 o
   2  -4   2      237.74      205.80      5.50 o
   3  -4   2       61.77       57.34      3.34 o
   4  -4   2      113.62      115.13      4.52 o
   5  -4   2       18.95       25.78      2.80 o
   6  -4   2        0.76        1.40      1.09 o
   7  -4   2        4.54        5.12      2.02 o
   8  -4   2        3.85        0.62      2.17 o
 -10  -3   2        1.67        0.31      1.55 o
  -9  -3   2        2.11        2.64      2.02 o
  -8  -3   2       36.83       38.22      3.42 o
  -7  -3   2        3.00        1.71      1.24 o
  -6  -3   2      113.05      105.00      5.30 o
  -5  -3   2       62.08       62.54      2.89 o
  -4  -3   2      500.71      604.36     14.01 o
  -3  -3   2      378.29      416.52     23.72 o
  -2  -3   2       12.81       26.45      2.80 o
  -1  -3   2     1100.29     1030.69     21.20 o
   0  -3   2      454.08      410.16      6.96 o
   1  -3   2     1089.66     1047.85     24.56 o
   2  -3   2     2727.03     2637.96     51.34 o
   3  -3   2        7.73        5.90      0.85 o
   4  -3   2      165.08      187.20      5.93 o
   5  -3   2      186.67      198.54      4.04 o
   6  -3   2       29.51       28.00      1.15 o
   7  -3   2        5.16        3.26      1.40 o
   8  -3   2      168.36      193.53      9.04 o
   9  -3   2       19.91       13.20      3.11 o
 -10  -2   2       10.46        8.69      4.19 o
  -9  -2   2       10.98        5.43      2.33 o
  -8  -2   2       21.55       23.30      2.95 o
  -7  -2   2        9.84        5.59      1.86 o
  -6  -2   2       31.84       29.58      4.66 o
  -5  -2   2       14.16       13.57      2.49 o
  -4  -2   2      183.02      146.81      5.96 o
  -3  -2   2     2011.33     2099.96     80.61 o
  -2  -2   2       28.50       27.12      2.72 o
  -1  -2   2     1377.07     1167.75     46.97 o
   0  -2   2     3646.13     3202.74     73.05 o
   1  -2   2      107.96       97.88      1.88 o
   2  -2   2     2526.80     2426.87    107.05 o
   3  -2   2      170.29      158.64      5.16 o
   4  -2   2        1.68        2.71      0.93 o
   5  -2   2      575.77      625.96     16.53 o
   6  -2   2     1193.11     1380.23     28.06 o
   7  -2   2       24.94       20.35      4.50 o
   8  -2   2       57.15       60.00      6.68 o
   9  -2   2       40.36       36.82      5.59 o
 -10  -1   2        0.84       -0.78      1.55 o
  -9  -1   2        8.53       12.89      2.95 o
  -8  -1   2       32.48       21.59      2.80 o
  -7  -1   2       11.63        9.32      2.02 o
  -6  -1   2       60.53       46.49      3.67 o
  -5  -1   2      716.28      777.77     22.26 o
  -4  -1   2       30.08       27.90      3.11 o
  -3  -1   2       77.81       59.56      4.99 o
  -2  -1   2     2898.70     2871.01     68.55 o
  -1  -1   2      314.32      309.75      8.47 o
   0  -1   2      115.44       92.89      1.88 o
   1  -1   2       72.07       60.37      1.21 o
   2  -1   2       87.17       73.32      1.68 o
   3  -1   2       42.47       36.17      1.29 o
   4  -1   2      667.66      678.96     13.72 o
   5  -1   2      179.77      211.24     12.97 o
   6  -1   2      128.74      143.71      7.64 o
   7  -1   2        3.09        0.68      1.32 o
   8  -1   2        0.12        2.33      2.79 o
   9  -1   2       25.78       19.42      4.04 o
  10  -1   2        0.26       -2.79      2.79 o
 -10   0   2       51.79       55.17      5.75 o
  -9   0   2        1.05        0.93      1.71 o
  -8   0   2        3.04       -0.47      1.55 o
  -7   0   2       31.07       49.72      7.77 o
  -6   0   2       25.03       22.07      3.03 o
  -5   0   2       25.74       25.73      4.89 o
  -4   0   2     1055.94     1199.12     31.46 o
  -3   0   2     1067.77     1126.64     38.48 o
  -2   0   2      308.15      303.16      9.14 o
  -1   0   2       21.68       18.75      1.79 o
   0   0   2     2433.80     2166.14     31.39 o
   1   0   2        0.95        0.78      0.22 o
   2   0   2      673.66      638.05     24.46 o
   3   0   2      329.20      334.26     14.39 o
   4   0   2       81.28       84.10      2.94 o
   5   0   2       19.99       17.06      1.42 o
   6   0   2       91.42       92.94      3.82 o
   7   0   2        0.08        0.38      0.86 o
   8   0   2        0.28        2.26      1.24 o
   9   0   2       54.05       57.66      5.91 o
  10   0   2       20.08       12.11      4.35 o
 -10   1   2        3.44        3.73      2.95 o
  -9   1   2       25.47       19.73      3.26 o
  -8   1   2       11.14        9.01      4.81 o
  -7   1   2       61.10       54.88      9.56 o
  -6   1   2       25.18       26.93      2.58 o
  -5   1   2       42.50       36.44      7.54 o
  -4   1   2       49.84       40.10      5.37 o
  -3   1   2      459.48      512.07     14.06 o
  -2   1   2       75.33       67.16      2.70 o
  -1   1   2      953.04      767.21     56.82 o
   1   1   2     5947.36     6572.56    297.12 o
   2   1   2      230.52      221.20      6.25 o
   3   1   2       34.40       28.28      1.26 o
   4   1   2       23.44       29.33      1.69 o
   5   1   2       19.50       16.32      2.95 o
   6   1   2       34.81       28.22      1.94 o
   7   1   2      309.28      354.41     26.94 o
   8   1   2       14.68       15.22      3.11 o
   9   1   2        0.33        1.09      1.71 o
  10   1   2       17.73       25.47      5.12 o
  -9   2   2       19.51       13.82      2.48 o
  -7   2   2        2.85        0.91      1.30 o
  -6   2   2      116.05      127.48      6.00 o
  -5   2   2        5.44        4.50      1.30 o
  -4   2   2        1.59        2.33      0.88 o
  -3   2   2      414.88      392.87     23.20 o
  -2   2   2      151.88      139.65      5.48 o
  -1   2   2      946.61      905.21     13.69 o
   0   2   2       10.89        8.72      1.79 o
   1   2   2      565.42      515.08     25.27 o
   2   2   2      719.25      657.53     11.71 o
   3   2   2       21.45       15.89      1.63 o
   4   2   2        0.31        2.12      0.85 o
   5   2   2      389.52      418.48     10.36 o
   6   2   2       83.62       92.32      4.90 o
   7   2   2       24.50       20.74      6.84 o
   8   2   2       29.02       29.83      3.11 o
   9   2   2        8.01        3.88      2.02 o
  10   2   2        0.39       -0.62      1.71 o
  -9   3   2        3.78        2.33      2.02 o
  -8   3   2        0.90       -1.40      1.40 o
  -7   3   2        0.89        0.31      1.09 o
  -6   3   2        0.05        1.09      1.24 o
  -5   3   2        0.11        1.21      1.01 o
  -4   3   2       35.13       32.87      1.52 o
  -3   3   2      172.08      186.63      5.08 o
  -2   3   2       64.39       67.61      1.86 o
  -1   3   2      213.85      212.91      3.82 o
   0   3   2      199.06      185.86      4.57 o
   1   3   2     1742.96     1704.24     28.85 o
   2   3   2       48.00       46.67      1.65 o
   3   3   2      325.76      300.92      6.34 o
   4   3   2      439.94      445.36     17.26 o
   5   3   2       34.34       33.70      1.79 o
   6   3   2      116.57      124.61      5.24 o
   7   3   2        0.22       -0.93      1.40 o
   8   3   2        2.56        2.17      1.40 o
   9   3   2       26.09       25.01      3.42 o
  10   3   2       15.65        7.92      2.02 o
  -9   4   2       29.91       27.96      4.19 o
  -8   4   2       16.33       19.10      3.88 o
  -7   4   2        1.36        1.71      1.71 o
  -6   4   2       16.87       16.43      2.64 o
  -5   4   2      781.33      964.07     17.72 o
  -4   4   2      106.18      115.30      4.67 o
  -3   4   2       18.56       19.39      1.03 o
  -2   4   2      133.86      131.29      3.75 o
  -1   4   2      138.80      138.98      2.85 o
   0   4   2      443.41      419.92      9.25 o
   1   4   2      279.22      287.47      5.92 o
   2   4   2      192.70      213.10      4.76 o
   3   4   2      307.81      295.25      6.07 o
   4   4   2     1083.59     1125.29     25.99 o
   5   4   2       27.61       29.38      1.70 o
   6   4   2      133.65      135.87      7.56 o
   7   4   2      175.04      203.76      7.96 o
   8   4   2       59.57       56.44      4.35 o
   9   4   2       50.74       69.16      5.44 o
  10   4   2        0.61        2.33      2.48 o
  -8   5   2        1.12        1.55      2.48 o
  -7   5   2       37.26       41.95      3.42 o
  -6   5   2       47.20       40.35      6.37 o
  -5   5   2      119.49      134.35      5.61 o
  -4   5   2        7.93        7.04      0.93 o
  -3   5   2        6.32        9.28      1.32 o
  -2   5   2      589.43      598.47     16.44 o
  -1   5   2        3.38        3.11      0.52 o
   0   5   2       20.42       17.05      1.79 o
   1   5   2      871.06      877.05     28.41 o
   2   5   2     1127.18     1075.95     19.89 o
   3   5   2       16.27       13.33      1.09 o
   4   5   2      594.51      578.81     11.80 o
   5   5   2      300.38      302.60     11.85 o
   6   5   2        0.14       -0.66      0.66 o
   7   5   2       15.63       18.79      2.64 o
   8   5   2       27.47       26.10      2.95 o
   9   5   2       18.36       18.79      3.57 o
  10   5   2        1.67        3.88      2.79 o
  -8   6   2        0.97       -3.42      3.73 o
  -7   6   2        1.77        1.86      2.79 o
  -6   6   2        0.45        2.02      1.71 o
  -5   6   2        1.67        1.12      0.86 o
  -4   6   2        4.02        3.16      3.18 o
  -3   6   2       86.55       75.57      5.45 o
  -2   6   2      110.97      104.63      4.13 o
  -1   6   2      123.89      122.78      2.95 o
   0   6   2      681.06      724.31     15.51 o
   1   6   2      124.69      133.05      5.46 o
   2   6   2      167.79      159.99      4.85 o
   3   6   2      183.95      162.30      6.02 o
   4   6   2      320.59      327.99      7.15 o
   5   6   2       41.73       39.38      2.08 o
   6   6   2        6.24        5.21      2.79 o
   7   6   2        9.51        9.78      2.02 o
   8   6   2       16.63       20.19      2.80 o
   9   6   2      114.57      139.77      8.87 o
  10   6   2       18.07        8.23      2.48 o
  -7   7   2        7.82        7.30      3.57 o
  -6   7   2       15.11       10.40      3.57 o
  -5   7   2       45.31       44.60      3.57 o
  -4   7   2        0.70        0.78      0.78 o
  -3   7   2        4.45        2.89      0.80 o
  -2   7   2      429.28      484.71     13.05 o
  -1   7   2        0.27        0.09      0.48 o
   0   7   2        1.09        1.03      0.48 o
   1   7   2       33.16       24.06      2.41 o
   2   7   2      228.87      226.09      6.44 o
   3   7   2       97.22      124.97      4.22 o
   4   7   2       20.24       19.22      1.30 o
   5   7   2       28.51       25.26      1.83 o
   6   7   2       11.91       10.21      1.54 o
   7   7   2      458.46      517.18     16.65 o
   8   7   2       77.08       83.20      5.75 o
   9   7   2        6.68        9.32      2.95 o
  10   7   2        0.26       -2.17      2.79 o
  -6   8   2        5.44        3.88      3.57 o
  -5   8   2        4.37        9.47      3.26 o
  -4   8   2      149.93      163.28     10.13 o
  -3   8   2       29.58       27.45      1.82 o
  -2   8   2        8.51        5.67      1.86 o
  -1   8   2        1.49        2.06      0.89 o
   0   8   2        0.91        0.57      0.48 o
   1   8   2      131.62      128.45      4.21 o
   2   8   2       87.17       80.95      3.20 o
   3   8   2       68.45       76.71      7.55 o
   4   8   2       19.36       16.11      1.55 o
   5   8   2        2.38        2.87      0.86 o
   6   8   2       41.65       34.78      2.36 o
   7   8   2      198.11      229.83     25.82 o
   8   8   2       37.00       40.55      3.88 o
   9   8   2       26.34       18.95      3.57 o
  10   8   2        7.59        7.92      3.88 o
  -6   9   2       26.25       17.71      4.35 o
  -5   9   2        4.30        6.05      4.81 o
  -4   9   2        2.49        2.95      1.86 o
  -3   9   2       37.05       34.20      2.44 o
  -2   9   2        8.92        6.13      5.36 o
  -1   9   2        0.01        2.39      1.22 o
   0   9   2      127.30      127.46      3.91 o
   1   9   2       35.95       30.77      2.49 o
   2   9   2       59.67       66.68      2.69 o
   3   9   2       24.71       30.45      2.59 o
   4   9   2        0.59        0.08      0.88 o
   5   9   2        0.14       -0.82      0.82 o
   6   9   2      257.90      304.25      8.82 o
   7   9   2        7.46        5.59      2.02 o
   8   9   2        0.65        2.95      1.71 o
   9   9   2       46.98       47.39      4.97 o
  -4  10   2        0.02       -2.79      2.79 o
  -3  10   2        3.32        5.59      3.26 o
  -2  10   2        2.45        0.38      1.12 o
  -1  10   2       32.26       29.10      5.28 o
   0  10   2       20.61       20.33      1.86 o
   1  10   2        8.30        4.97      1.55 o
   2  10   2      192.54      196.12      7.02 o
   3  10   2       44.39       34.21      2.73 o
   4  10   2      135.61      137.87     12.23 o
   5  10   2        3.43        4.97      3.57 o
   6  10   2        3.57        3.88      1.71 o
   7  10   2       39.84       48.17      3.57 o
   8  10   2        3.05        6.68      6.05 o
   9  10   2        0.06       -0.62      5.28 o
  -3  11   2       33.59       30.45      5.28 o
  -2  11   2        8.40       12.89      4.04 o
  -1  11   2       17.28       18.64      3.73 o
   0  11   2       15.60       13.08      4.58 o
   1  11   2      217.36      224.82      9.42 o
   2  11   2       91.01       82.92      6.69 o
   3  11   2        1.72        1.32      2.10 o
   4  11   2       11.91        2.02      3.26 o
   5  11   2       40.64       32.94      6.84 o
   6  11   2       22.83       11.65      4.66 o
   7  11   2        6.52        0.93      3.88 o
   8  11   2        8.39       16.92      6.37 o
  -2  12   2        4.46        1.71      4.04 o
  -1  12   2       21.10       16.77      4.04 o
   0  12   2        0.87        0.39      1.68 o
   1  12   2        0.53        0.27      1.26 o
   2  12   2       58.46       54.09      6.06 o
   3  12   2       11.90        5.43      2.95 o
   4  12   2        1.29       -0.47      2.48 o
   5  12   2       48.60       28.90      6.68 o
   6  12   2       76.39       62.66     10.88 o
   7  12   2       45.31       48.63      8.70 o
   0  13   2       27.62       40.38      6.21 o
   1  13   2        6.51        5.02      5.20 o
   2  13   2        9.17        5.35      1.86 o
   3  13   2       17.79        9.47      6.99 o
   4  13   2       58.50       39.63      8.08 o
   5  13   2       34.10       31.38      6.52 o
   6  13   2       20.88       15.37      5.90 o
  -5 -12   3        1.56        4.81      4.50 o
  -4 -12   3        0.11       20.34      8.07 o
  -3 -12   3       21.42       17.86      4.19 o
  -2 -12   3       24.16       27.18      5.59 o
  -1 -12   3        0.71        1.09      2.64 o
   0 -12   3       19.60       30.59      8.54 o
  -6 -11   3       20.55       12.89      6.83 o
  -5 -11   3      118.50      162.94     16.34 o
  -4 -11   3      123.95      125.77     12.30 o
  -3 -11   3        3.14        5.12      3.57 o
  -2 -11   3       30.44       22.37      3.26 o
  -1 -11   3       19.37       10.87      4.81 o
   0 -11   3       44.68       54.07      7.30 o
   1 -11   3      118.05      167.45     12.76 o
   2 -11   3        4.04        6.36      4.66 o
  -8 -10   3        0.75       -3.57      3.57 o
  -7 -10   3       66.49       84.41     11.04 o
  -6 -10   3      126.56      152.55     14.17 o
  -5 -10   3        2.42       -2.33      3.57 o
  -4 -10   3        6.84        5.90      3.26 o
  -3 -10   3        7.24        3.57      3.11 o
  -2 -10   3       13.45       11.80      3.26 o
  -1 -10   3        5.21        3.10      1.55 o
   0 -10   3        0.26        4.04      3.88 o
   1 -10   3       19.82       24.38      5.12 o
   2 -10   3        8.11        5.43      3.26 o
   3 -10   3        3.04        0.62      1.62 o
  -8  -9   3       34.46       31.38      9.94 o
  -7  -9   3        5.57        7.92      4.50 o
  -6  -9   3       15.51       12.58      4.35 o
  -5  -9   3        0.79       11.95      5.43 o
  -4  -9   3        0.10        3.10      2.79 o
  -3  -9   3       11.59        7.61      3.26 o
  -2  -9   3        7.39       -0.78      1.86 o
  -1  -9   3       27.02       31.19      2.58 o
   0  -9   3       23.30       20.87      1.57 o
   1  -9   3        0.17       -2.48      2.48 o
   2  -9   3       13.49       13.24      4.66 o
   3  -9   3        1.55        0.90      1.19 o
   4  -9   3       10.71        3.04      3.96 o
  -8  -8   3       98.75      100.50     11.51 o
  -7  -8   3        8.99       -3.26      3.57 o
  -6  -8   3       18.28       20.97      5.12 o
  -5  -8   3       12.88       26.24      5.12 o
  -4  -8   3       42.78       21.60      4.04 o
  -3  -8   3       57.50       58.46      9.64 o
  -2  -8   3       81.49       74.91      5.60 o
  -1  -8   3      119.06      123.84     11.21 o
   0  -8   3        1.46        0.76      0.63 o
   1  -8   3        4.89        3.69      0.73 o
   2  -8   3       24.88       22.05      4.58 o
   3  -8   3        4.61        0.80      1.14 o
   4  -8   3        1.84       -0.41      2.02 o
   5  -8   3       23.96       22.05      3.26 o
  -9  -7   3        4.47       14.13      5.43 o
  -8  -7   3       10.75        9.16      6.06 o
  -7  -7   3       42.32       40.87      3.57 o
  -6  -7   3        0.20        0.16      0.62 o
  -5  -7   3        0.53        3.42      3.73 o
  -4  -7   3        0.65        0.93      3.42 o
  -3  -7   3        1.32       -1.09      1.11 o
  -2  -7   3      110.01      103.68      4.56 o
  -1  -7   3      414.94      434.83      7.54 o
   0  -7   3      112.45      114.41      3.14 o
   1  -7   3        0.31        0.23      0.44 o
   2  -7   3        2.49        1.90      0.31 o
   3  -7   3       16.79        7.02      1.46 o
   4  -7   3       10.14        4.70      1.55 o
   5  -7   3        0.25       -2.33      2.79 o
   6  -7   3        0.02        3.42      2.17 o
 -10  -6   3        2.48       -0.93      4.81 o
  -9  -6   3        1.78        7.45      6.05 o
  -8  -6   3        4.95        4.35      2.02 o
  -7  -6   3        0.08       -0.62      0.93 o
  -6  -6   3       30.91       34.33      2.49 o
  -5  -6   3        4.31        3.26      0.78 o
  -4  -6   3       39.32       38.32      3.79 o
  -3  -6   3       18.55       19.37      1.78 o
  -2  -6   3       67.67       64.49      2.98 o
  -1  -6   3       99.95       94.16      4.60 o
   0  -6   3       10.69        6.74      2.25 o
   1  -6   3       12.87       13.33      2.33 o
   2  -6   3        9.59        8.08      2.10 o
   3  -6   3        1.67        2.38      1.01 o
   4  -6   3       75.86       73.44      3.58 o
   5  -6   3       33.39       31.69      3.57 o
   6  -6   3        8.49        9.78      2.48 o
   7  -6   3       20.91       25.00      3.26 o
 -10  -5   3       29.82       36.50      4.35 o
  -9  -5   3       67.14       84.11      6.22 o
  -8  -5   3        5.10        0.16      1.40 o
  -7  -5   3       32.66       35.27      2.95 o
  -6  -5   3       82.62       82.93      4.20 o
  -5  -5   3      188.14      212.82      8.12 o
  -4  -5   3      149.06      142.03      5.38 o
  -3  -5   3      208.19      205.83      8.35 o
  -2  -5   3       29.53       35.47      2.14 o
  -1  -5   3      487.88      503.17     11.44 o
   0  -5   3      142.23      154.82      3.08 o
   1  -5   3       57.20       53.59      1.79 o
   2  -5   3     1005.50     1085.34     43.87 o
   3  -5   3      130.28      124.40      6.47 o
   4  -5   3       15.64       18.95      2.02 o
   5  -5   3       11.47        8.38      1.86 o
   6  -5   3       59.45       54.87      4.04 o
   7  -5   3        0.90       -0.16      1.24 o
   8  -5   3       29.04       30.29      3.88 o
 -10  -4   3       23.53       24.23      3.88 o
  -9  -4   3       55.81       69.79      4.97 o
  -8  -4   3        0.30       -0.62      1.09 o
  -7  -4   3      195.58      237.34      9.52 o
  -6  -4   3      960.28     1067.66     28.57 o
  -5  -4   3      592.68      642.74     18.99 o
  -4  -4   3       32.30       26.53      1.70 o
  -3  -4   3     1059.86     1107.41     55.32 o
  -2  -4   3      217.21      225.12      6.97 o
  -1  -4   3       14.97       15.51      1.20 o
   0  -4   3     1553.33     1527.06     54.88 o
   1  -4   3      359.97      324.17      6.77 o
   2  -4   3      255.39      279.62      7.12 o
   3  -4   3       47.69       43.04      2.80 o
   4  -4   3       17.47       17.55      2.02 o
   5  -4   3        0.28        0.78      1.40 o
   6  -4   3       69.49       68.73      4.20 o
   7  -4   3        8.81        4.97      1.71 o
   8  -4   3       29.97       35.10      4.19 o
 -10  -3   3        0.32       -2.33      2.33 o
  -9  -3   3       22.88       26.25      3.42 o
  -8  -3   3       20.72       20.19      2.80 o
  -7  -3   3       93.26      101.16      5.29 o
  -6  -3   3      121.57      122.15      5.92 o
  -5  -3   3       72.84       66.23      9.73 o
  -4  -3   3        7.49        3.98      1.79 o
  -3  -3   3       17.34       22.17      3.73 o
  -2  -3   3     1133.79     1185.50     59.02 o
  -1  -3   3     1388.44     1415.50     35.65 o
   0  -3   3      635.46      638.65     14.19 o
   1  -3   3      187.89      213.33      6.19 o
   2  -3   3       65.83       71.67      3.66 o
   3  -3   3       39.21       35.56      3.26 o
   4  -3   3       32.75       26.88      1.71 o
   5  -3   3       96.53       93.87      4.51 o
   6  -3   3       14.25        9.16      2.02 o
   7  -3   3        0.49        0.93      1.40 o
   8  -3   3       10.77       11.33      2.95 o
   9  -3   3        1.60       -2.48      2.79 o
 -10  -2   3        0.00       -3.42      3.42 o
  -9  -2   3        0.63       -1.40      1.86 o
  -8  -2   3        4.64        8.85      2.48 o
  -7  -2   3        0.56        0.78      1.55 o
  -6  -2   3       57.06       46.34      5.29 o
  -5  -2   3      294.41      289.05     10.85 o
  -4  -2   3       11.35        9.40      3.73 o
  -3  -2   3     1306.52     1463.39     37.76 o
  -2  -2   3       10.61       10.99      1.59 o
  -1  -2   3     1359.44     1271.97     56.37 o
   0  -2   3       59.84       52.78      1.48 o
   1  -2   3        3.45        1.63      0.26 o
   2  -2   3        4.69        2.81      0.47 o
   3  -2   3        0.03        2.33      0.93 o
   4  -2   3        0.23       -0.47      0.62 o
   5  -2   3       33.32       34.30      1.94 o
   6  -2   3        2.57        1.86      0.52 o
   7  -2   3        8.37        6.83      1.24 o
   8  -2   3        0.18        4.04      3.10 o
   9  -2   3        1.79       -2.64      2.64 o
 -10  -1   3        0.85        0.62      2.64 o
  -9  -1   3        5.05        5.28      2.79 o
  -8  -1   3        2.10       -1.71      2.02 o
  -7  -1   3       10.27       11.18      3.26 o
  -6  -1   3        4.08        2.95      2.14 o
  -5  -1   3      232.88      267.04     11.66 o
  -4  -1   3        0.58        0.31      0.86 o
  -3  -1   3      586.59      591.61     26.52 o
  -2  -1   3      541.72      525.11     21.56 o
  -1  -1   3       72.67       73.59      3.51 o
   0  -1   3      207.34      190.89      3.17 o
   1  -1   3      137.80      127.31      2.38 o
   2  -1   3      346.92      355.83      5.58 o
   3  -1   3        7.66        9.40      0.56 o
   4  -1   3      162.81      156.83      7.03 o
   5  -1   3       16.10       14.42      1.08 o
   6  -1   3      262.22      294.66      7.44 o
   7  -1   3        1.76        0.04      0.93 o
   8  -1   3        0.90        0.00      1.40 o
   9  -1   3        9.33        8.54      3.88 o
 -10   0   3        0.60        1.55      2.02 o
  -9   0   3       14.54       15.68      2.80 o
  -8   0   3       28.03       18.49      6.06 o
  -7   0   3      156.20      142.48     17.77 o
  -6   0   3       17.51       12.92      2.87 o
  -5   0   3      141.81      154.90     10.06 o
  -4   0   3      718.68      813.11     61.47 o
  -3   0   3       17.61       16.22      2.33 o
  -2   0   3      163.26      141.01      5.02 o
  -1   0   3      400.17      387.61     22.39 o
   0   0   3      103.85      122.40      2.37 o
   1   0   3      329.60      289.78      4.56 o
   2   0   3      263.15      222.34      4.02 o
   3   0   3        9.17       11.41      0.66 o
   4   0   3        3.88        2.66      0.70 o
   5   0   3       12.52       12.68      2.10 o
   6   0   3      280.55      280.60      7.33 o
   7   0   3       12.58       13.18      1.58 o
   8   0   3       77.57       93.16      7.78 o
   9   0   3        0.21        0.00      2.95 o
  10   0   3        8.07       13.51      3.88 o
 -10   1   3        0.64       -1.55      3.10 o
  -9   1   3       72.96       62.50      5.44 o
  -8   1   3       12.37        8.07      4.50 o
  -7   1   3       39.23       23.93      4.20 o
  -6   1   3       82.35       69.20      4.24 o
  -5   1   3       21.41       19.92      3.18 o
  -4   1   3       86.77       82.89     14.02 o
  -3   1   3        4.01        6.28      1.86 o
  -2   1   3      932.73      909.98     44.41 o
  -1   1   3      122.52      125.63      4.26 o
   0   1   3     1344.59     1135.04     53.61 o
   1   1   3       41.36       46.11      4.13 o
   2   1   3      223.73      217.33      6.93 o
   3   1   3        6.09        6.31      0.66 o
   4   1   3      354.40      340.24      7.22 o
   5   1   3       11.91       12.96      1.40 o
   6   1   3        5.67        5.02      2.79 o
   7   1   3        0.01        0.85      1.08 o
   8   1   3        0.43        0.76      0.97 o
   9   1   3        9.69       11.02      3.26 o
  10   1   3       25.91       15.84      3.88 o
  -9   2   3        0.03       -2.02      2.02 o
  -8   2   3        0.67        0.31      0.93 o
  -7   2   3        0.19        4.50      4.35 o
  -6   2   3        1.36       -1.16      1.21 o
  -5   2   3       94.22      102.54      5.68 o
  -4   2   3      438.29      492.50     11.24 o
  -3   2   3      608.28      622.73     23.13 o
  -2   2   3      423.69      438.38     20.18 o
  -1   2   3        8.10        6.99      0.37 o
   0   2   3     3276.06     3171.52    146.03 o
   1   2   3     4546.09     4540.49     73.40 o
   2   2   3     3917.41     3974.76    132.51 o
   3   2   3        3.15        5.14      1.09 o
   4   2   3      380.34      393.84      8.15 o
   5   2   3       93.04       88.22      3.13 o
   6   2   3       25.05       20.75      1.94 o
   7   2   3       61.66       56.01      4.98 o
   8   2   3      149.32      167.78      6.23 o
   9   2   3       18.58       13.20      2.64 o
  10   2   3        5.35       -0.31      2.79 o
  -9   3   3        7.00        2.17      2.95 o
  -8   3   3        7.62        3.11      2.17 o
  -7   3   3      108.99      122.65      9.65 o
  -6   3   3        3.84        5.72      1.12 o
  -5   3   3       38.24       38.08      2.18 o
  -4   3   3       64.27       66.09      2.40 o
  -3   3   3        1.45        0.88      0.43 o
  -2   3   3     1234.05     1180.84     20.16 o
  -1   3   3      256.04      224.53      4.09 o
   0   3   3     4213.75     4380.96    140.02 o
   1   3   3     1823.20     1619.71     58.13 o
   2   3   3      584.05      561.49      9.47 o
   3   3   3        0.17        0.93      0.62 o
   4   3   3      567.61      584.82     16.39 o
   5   3   3      481.24      536.36     30.42 o
   6   3   3      488.04      540.02     17.43 o
   7   3   3       36.72       29.26      3.02 o
   8   3   3       62.48       54.57      4.35 o
   9   3   3        4.90        7.61      4.04 o
  10   3   3        0.40        3.57      2.48 o
  -9   4   3        3.38        6.05      4.19 o
  -8   4   3        4.47        3.26      2.33 o
  -7   4   3       64.91       55.35      4.20 o
  -6   4   3       10.39       11.57      1.60 o
  -5   4   3      142.62      135.82      3.92 o
  -4   4   3      307.30      329.92      8.31 o
  -3   4   3       33.34       29.35      1.32 o
  -2   4   3      236.10      236.25      9.25 o
  -1   4   3        0.76        0.31      0.26 o
   0   4   3       51.78       43.48      1.42 o
   1   4   3      108.63      103.55      3.12 o
   2   4   3       44.88       44.04      1.75 o
   3   4   3       37.67       39.44      3.89 o
   4   4   3      844.11      956.48     42.34 o
   5   4   3       97.08      100.40      3.44 o
   6   4   3      117.48      117.77      3.85 o
   7   4   3       10.83        8.39      1.86 o
   8   4   3       90.89       93.98      5.60 o
   9   4   3        7.14        4.35      2.17 o
  10   4   3       13.11       16.46      3.26 o
  -7   5   3       22.71       24.38      3.73 o
  -6   5   3       29.96       23.08      5.51 o
  -5   5   3       44.95       41.98      4.27 o
  -4   5   3      276.61      308.92     14.64 o
  -3   5   3        2.55        1.73      0.78 o
  -2   5   3        0.02        0.47      0.47 o
  -1   5   3       54.18       49.84      1.64 o
   0   5   3        9.03        8.10      2.10 o
   1   5   3       15.55        9.32      0.93 o
   2   5   3      382.51      435.84      7.93 o
   3   5   3      158.74      178.41      5.55 o
   4   5   3      572.17      591.41     13.65 o
   5   5   3       50.82       53.85      2.36 o
   6   5   3       84.88       78.07      3.66 o
   7   5   3        0.52       -0.93      0.93 o
   8   5   3        4.89        2.17      1.71 o
   9   5   3        0.22        1.09      1.71 o
  10   5   3        0.00       -1.40      1.40 o
  -8   6   3       17.19       32.30      6.99 o
  -7   6   3        0.37        0.62      2.48 o
  -6   6   3        3.33        0.00      1.55 o
  -5   6   3       34.75       22.75      7.22 o
  -4   6   3      150.23      144.74     10.83 o
  -3   6   3      180.83      187.52      5.31 o
  -2   6   3       16.82       11.15      0.86 o
  -1   6   3      111.78      126.82      3.90 o
   0   6   3      139.67      167.35      5.63 o
   1   6   3      155.49      180.11      4.35 o
   2   6   3     1012.14     1091.88     19.93 o
   3   6   3      815.23      898.23     16.64 o
   4   6   3      145.31      152.00      4.19 o
   5   6   3       23.54       17.50      2.64 o
   6   6   3      234.04      269.86      7.84 o
   7   6   3        8.71        9.01      2.17 o
   8   6   3       31.85       30.60      4.35 o
   9   6   3        0.22        6.67      2.48 o
  10   6   3        1.07        1.40      2.48 o
  -6   7   3        0.08       -0.93      2.64 o
  -5   7   3       59.96       58.14      3.89 o
  -4   7   3        0.11       -0.78      1.40 o
  -3   7   3        0.45        0.64      1.09 o
  -2   7   3        3.38        2.33      1.24 o
  -1   7   3      210.43      230.04      5.74 o
   0   7   3      384.67      456.05      8.58 o
   1   7   3      399.55      444.02      9.29 o
   2   7   3       30.70       32.25      1.79 o
   3   7   3      357.76      387.67      8.38 o
   4   7   3      223.24      245.55     12.67 o
   5   7   3      112.31      103.32      7.32 o
   6   7   3      269.66      299.79      8.56 o
   7   7   3      282.17      321.83     11.88 o
   8   7   3        0.66        1.09      1.40 o
   9   7   3        3.75        3.42      1.71 o
  10   7   3        9.50       20.96      4.19 o
  -6   8   3        2.76        2.79      3.42 o
  -5   8   3        0.01       -0.31      1.86 o
  -4   8   3       11.49        9.32      1.86 o
  -3   8   3       88.66       93.09      4.43 o
  -2   8   3       84.96       90.70      3.77 o
  -1   8   3       94.97       93.21      3.85 o
   0   8   3        0.00       -0.31      0.60 o
   1   8   3        2.10        0.50      1.47 o
   2   8   3        5.43        2.79      1.24 o
   3   8   3      193.40      221.77     17.57 o
   4   8   3        5.31        4.08      1.32 o
   5   8   3        0.24        0.88      0.93 o
   6   8   3        5.17        2.23      3.03 o
   7   8   3        4.14        3.26      2.17 o
   8   8   3       26.44       36.19      3.73 o
   9   8   3       15.73       29.19      4.66 o
  10   8   3        0.29       -2.64      2.64 o
  -6   9   3       89.53      123.79      9.95 o
  -5   9   3       52.60       70.87      7.46 o
  -4   9   3        2.95        2.48      1.71 o
  -3   9   3        4.49        3.88      1.71 o
  -2   9   3        1.69        0.90      1.03 o
  -1   9   3       39.76       46.52      3.45 o
   0   9   3       11.34        6.26      1.30 o
   1   9   3       93.35       96.66      4.83 o
   2   9   3       31.28       21.44      1.86 o
   3   9   3       15.67       24.96      2.43 o
   4   9   3      102.24      112.97      6.69 o
   5   9   3       36.99       40.95      2.39 o
   6   9   3       35.82       39.62      3.42 o
   7   9   3      190.31      240.31      9.36 o
   8   9   3      102.06      128.83      7.00 o
   9   9   3        4.09        3.88      3.10 o
  10   9   3        0.01       12.11      7.30 o
  -5  10   3        0.26       -2.48      2.48 o
  -3  10   3        4.86        2.96      4.19 o
  -2  10   3        2.75        4.04      2.02 o
  -1  10   3       83.62       88.67      4.76 o
   0  10   3       87.69       92.30      5.39 o
   1  10   3      109.96      109.91      5.29 o
   2  10   3       26.43       15.53      2.17 o
   3  10   3       65.00       48.15     11.12 o
   4  10   3       24.75       27.60      2.95 o
   5  10   3       21.13       20.18      2.63 o
   6  10   3        9.04        8.23      2.02 o
   7  10   3        0.01        1.86      1.40 o
   8  10   3       14.04       11.18      2.64 o
   9  10   3        0.01        6.21      6.36 o
  -2  11   3       11.44       16.61      3.88 o
  -1  11   3        0.10       -0.20      1.94 o
   0  11   3        0.24        2.43      1.43 o
   1  11   3        3.76        2.95      1.76 o
   2  11   3        0.35        4.81      3.42 o
   3  11   3       60.95       70.58      6.53 o
   4  11   3        2.71        1.24      2.02 o
   5  11   3       26.42       16.31      4.50 o
   6  11   3       11.20       17.39      5.43 o
   7  11   3        5.55        6.83      2.33 o
   8  11   3       11.44       18.32      5.43 o
  -2  12   3        0.59       -2.02      2.79 o
  -1  12   3        2.09        4.57      2.09 o
   0  12   3        1.45        2.64      1.79 o
   1  12   3        3.96        4.77      1.86 o
   2  12   3       20.37       15.22      3.42 o
   3  12   3        5.37        0.16      4.35 o
   4  12   3       56.69       43.68      6.68 o
   5  12   3        6.96        3.42      2.79 o
   6  12   3       16.08       18.17      6.83 o
   7  12   3        7.13        1.55      2.79 o
   0  13   3       29.01       40.07      6.68 o
   1  13   3        5.85        6.28      2.56 o
   2  13   3       23.32       29.48      9.63 o
   3  13   3        2.15        0.31      3.57 o
   4  13   3        5.70       -4.97      4.97 o
   5  13   3        0.34        4.16      3.79 o
   6  13   3        3.01       -1.55      3.88 o
  -6 -11   4       41.30       34.80      8.23 o
  -5 -11   4        2.80       -3.42      3.42 o
  -4 -11   4       39.11       32.94      6.68 o
  -3 -11   4        0.14       -0.31      4.35 o
  -2 -11   4       27.17       27.03      3.57 o
  -1 -11   4       15.07       23.60      4.97 o
   0 -11   4       47.10       59.98      9.79 o
   1 -11   4        7.84       12.73      4.35 o
  -7 -10   4        6.33        5.74      3.88 o
  -6 -10   4        0.05       -2.33      3.42 o
  -5 -10   4        2.62       -1.40      3.42 o
  -4 -10   4        4.75       -0.47      3.26 o
  -3 -10   4       45.02       54.70      7.77 o
  -2 -10   4       99.13       79.04      8.40 o
  -1 -10   4        4.35        3.42      1.71 o
   0 -10   4        0.24        4.04      3.26 o
   1 -10   4       28.84       30.60      6.37 o
   2 -10   4        0.00       -0.31      3.10 o
   3 -10   4        4.17        3.64      2.64 o
  -7  -9   4       19.65       14.91      5.12 o
  -6  -9   4        8.49        1.71      3.73 o
  -5  -9   4       26.71       23.30      6.21 o
  -4  -9   4       20.11       21.43      6.06 o
  -3  -9   4       14.31        7.14      3.88 o
  -2  -9   4        0.03       -1.71      1.71 o
  -1  -9   4       47.87       42.43      3.73 o
   0  -9   4        1.33        0.31      1.09 o
   1  -9   4       12.46       10.56      3.42 o
   2  -9   4       10.88       16.76      4.43 o
   3  -9   4        0.92        0.69      1.59 o
   4  -9   4        4.76        3.26      2.64 o
  -9  -8   4       45.69       47.70     10.10 o
  -8  -8   4        0.09       -2.17      4.97 o
  -7  -8   4        5.06        0.93      3.57 o
  -6  -8   4        3.62        7.30      5.12 o
  -5  -8   4        0.06        1.24      5.28 o
  -4  -8   4       10.15        5.59      3.73 o
  -3  -8   4      216.63      204.50     12.33 o
  -2  -8   4        1.15        3.42      2.02 o
  -1  -8   4        5.94        3.00      1.32 o
   0  -8   4       18.02       15.64      1.86 o
   1  -8   4        0.30        0.39      1.32 o
   2  -8   4       38.60       44.55      7.15 o
   3  -8   4        9.77        8.67      3.96 o
   4  -8   4        1.37        0.76      1.95 o
   5  -8   4        1.85        1.24      2.17 o
  -9  -7   4       17.35       20.81      9.78 o
  -7  -7   4       21.51       19.26      5.90 o
  -6  -7   4       99.69      104.26     10.74 o
  -5  -7   4      164.23      142.96     11.07 o
  -4  -7   4       46.77       41.34      6.68 o
  -3  -7   4      211.37      242.20      8.90 o
  -2  -7   4        1.58        2.23      1.37 o
  -1  -7   4        1.03        0.66      1.94 o
   0  -7   4      257.01      305.64      6.92 o
   1  -7   4      119.93      124.66      3.17 o
   2  -7   4       15.77       15.82      1.64 o
   3  -7   4        1.19        0.61      0.88 o
   4  -7   4        0.15        0.25      0.98 o
   5  -7   4       10.30       10.87      2.33 o
   6  -7   4       40.58       32.94      4.04 o
  -8  -6   4       22.73       22.52      8.85 o
  -7  -6   4       47.30       50.97      6.99 o
  -6  -6   4       41.82       40.40      2.49 o
  -5  -6   4       78.75      104.39      2.64 o
  -4  -6   4       57.29       49.76      3.73 o
  -3  -6   4       71.93       68.45      4.04 o
  -2  -6   4      104.34      117.40     10.59 o
  -1  -6   4      404.12      426.21     13.29 o
   0  -6   4      589.49      656.46     22.53 o
   1  -6   4       13.86       13.16      2.80 o
   2  -6   4        0.00        0.52      0.71 o
   3  -6   4        0.01       -0.02      0.85 o
   4  -6   4      153.03      164.10      6.05 o
   5  -6   4       62.32       55.19      3.89 o
   6  -6   4        5.01        1.40      2.17 o
   7  -6   4        2.25       -0.78      1.71 o
 -10  -5   4        8.36       11.64      7.14 o
  -9  -5   4        5.53        2.79      2.17 o
  -8  -5   4       38.67       36.98      3.88 o
  -7  -5   4       37.72       32.01      2.95 o
  -6  -5   4      106.28      104.30      4.83 o
  -5  -5   4        6.13        2.95      0.93 o
  -4  -5   4       19.01       21.28      1.09 o
  -3  -5   4      112.14      112.12      4.43 o
  -2  -5   4       23.54       21.60      1.63 o
  -1  -5   4       33.17       34.27      2.07 o
   0  -5   4      119.29      102.11      2.39 o
   1  -5   4       81.46       82.83      2.13 o
   2  -5   4        0.54        0.53      0.58 o
   3  -5   4      139.66      129.09      4.91 o
   4  -5   4       17.74        6.99      1.55 o
   5  -5   4        5.98        2.48      1.24 o
   6  -5   4        3.72        2.79      1.55 o
   7  -5   4       69.48       98.88      6.06 o
 -10  -4   4        0.22        0.00      2.17 o
  -9  -4   4       21.88       14.75      3.57 o
  -8  -4   4       13.83        8.54      2.33 o
  -7  -4   4       57.83       55.19      3.73 o
  -6  -4   4       80.80       83.70      4.36 o
  -5  -4   4       13.95       12.89      1.55 o
  -4  -4   4       64.50       59.38      2.66 o
  -3  -4   4      513.23      521.95     38.74 o
  -2  -4   4      109.24      107.53      3.68 o
  -1  -4   4      280.03      287.77      7.43 o
   0  -4   4      133.98      116.55      3.36 o
   1  -4   4       40.06       51.84      2.64 o
   2  -4   4        0.07        0.84      0.68 o
   3  -4   4       42.46       35.89      2.07 o
   4  -4   4       39.99       44.91      2.95 o
   5  -4   4       55.54       56.74      3.58 o
   6  -4   4        0.10        0.47      0.93 o
   7  -4   4        0.10       -0.93      1.24 o
   8  -4   4        9.21       12.73      2.95 o
 -10  -3   4        3.29       -1.55      2.48 o
  -9  -3   4        5.81        9.63      2.79 o
  -8  -3   4        2.90        2.95      1.55 o
  -7  -3   4        6.01        7.61      1.86 o
  -6  -3   4       33.12       12.90      3.57 o
  -5  -3   4        1.06       -1.09      1.09 o
  -4  -3   4       40.74       30.93      8.78 o
  -3  -3   4      108.34      119.24      5.57 o
  -2  -3   4       76.43       49.56      3.50 o
  -1  -3   4      264.49      319.34      6.34 o
   0  -3   4       22.19       26.32      1.79 o
   1  -3   4      327.53      331.80      6.01 o
   2  -3   4       55.55       55.30      3.19 o
   3  -3   4       41.35       42.63      3.19 o
   4  -3   4       21.48       15.84      1.71 o
   5  -3   4        3.27        1.86      1.09 o
   6  -3   4       20.45       15.53      2.17 o
   7  -3   4        0.53       -0.31      1.55 o
   8  -3   4        3.23        1.24      2.02 o
   9  -3   4        1.37        7.14      4.04 o
 -10  -2   4        0.30       -0.62      1.55 o
  -9  -2   4        7.33        2.48      2.33 o
  -8  -2   4        0.18       -0.31      1.55 o
  -7  -2   4       44.00       45.54      6.53 o
  -6  -2   4       21.31       14.91      4.97 o
  -5  -2   4      246.64      230.63      9.70 o
  -4  -2   4      172.19      158.08      6.96 o
  -3  -2   4      168.70      176.31      6.57 o
  -2  -2   4     1101.68     1162.38     50.18 o
  -1  -2   4       48.09       38.73      2.88 o
   0  -2   4        0.41        0.34      0.26 o
   1  -2   4        0.00        0.25      0.31 o
   2  -2   4      470.48      506.97      7.10 o
   3  -2   4       16.70       18.33      1.71 o
   4  -2   4      170.93      169.41      6.25 o
   5  -2   4      157.34      167.51      8.73 o
   6  -2   4       83.65       88.06      6.69 o
   7  -2   4       27.25       22.99      4.04 o
   8  -2   4        0.64        4.04      2.64 o
   9  -2   4        0.15       -1.71      3.57 o
 -10  -1   4        0.00        1.71      2.02 o
  -9  -1   4        1.52        0.16      1.71 o
  -8  -1   4        0.52        7.30      3.26 o
  -7  -1   4       22.30       14.76      4.35 o
  -6  -1   4       36.39       45.22      6.06 o
  -5  -1   4      209.07      229.46      9.00 o
  -4  -1   4      370.82      408.78     14.08 o
  -3  -1   4       15.23       16.20      2.12 o
  -2  -1   4       62.92       52.73      3.20 o
  -1  -1   4      308.38      296.51     14.13 o
   0  -1   4        8.55       12.54      0.70 o
   1  -1   4      327.42      337.55      7.43 o
   2  -1   4      166.53      149.25      2.87 o
   3  -1   4      151.86      156.44      6.48 o
   4  -1   4      143.85      151.89      3.67 o
   5  -1   4      132.59      134.88      3.69 o
   6  -1   4      189.19      215.91      6.78 o
   7  -1   4        1.06        0.70      2.72 o
   8  -1   4        7.77        4.97      3.42 o
   9  -1   4        3.18        3.42      3.10 o
 -10   0   4       28.62       32.62      5.13 o
  -9   0   4        3.05       12.89      7.45 o
  -7   0   4      250.46      258.60     16.88 o
  -6   0   4      151.94      129.42     10.14 o
  -5   0   4       11.34       12.77      2.48 o
  -4   0   4       95.19       89.49      4.85 o
  -3   0   4      438.11      438.51     30.79 o
  -2   0   4      310.51      327.21     12.31 o
  -1   0   4      177.66      177.39      7.30 o
   0   0   4     2975.55     2818.75     41.40 o
   1   0   4       28.60       28.30      0.88 o
   2   0   4      383.77      385.52      6.54 o
   3   0   4        7.96        5.21      0.54 o
   4   0   4       34.93       31.85      1.26 o
   5   0   4       28.82       29.06      1.41 o
   6   0   4       68.79       70.28      2.87 o
   7   0   4       34.11       30.04      2.64 o
   8   0   4        0.09       -0.62      0.78 o
   9   0   4        4.82        6.21      3.10 o
  10   0   4        0.97       -2.48      3.88 o
  -9   1   4       20.61       24.38      6.06 o
  -8   1   4       37.90       28.90      6.06 o
  -7   1   4      141.44      133.37     10.91 o
  -6   1   4       35.18       28.13      4.04 o
  -5   1   4       83.43       74.86      4.75 o
  -4   1   4      165.50      170.96      7.18 o
  -3   1   4       29.74       31.82      3.03 o
  -2   1   4     1202.84     1169.82     88.63 o
  -1   1   4      124.32      127.49      4.85 o
   0   1   4        3.53        6.16      0.85 o
   1   1   4      395.03      390.78      6.54 o
   2   1   4        2.91        4.08      0.48 o
   3   1   4       36.69       28.57      1.36 o
   4   1   4      221.61      229.62      6.66 o
   5   1   4       16.19       11.99      1.36 o
   6   1   4        5.09        2.74      0.92 o
   7   1   4       45.64       44.86      5.67 o
   8   1   4       48.95       46.94      4.04 o
   9   1   4       15.95       18.94      4.35 o
  10   1   4       25.39       39.60      5.75 o
  -9   2   4        9.14       11.80      3.26 o
  -8   2   4        2.70        2.17      1.71 o
  -7   2   4        8.38        3.88      1.40 o
  -6   2   4       95.15       95.72      4.67 o
  -5   2   4        1.89        0.94      1.16 o
  -4   2   4       24.21       20.45      3.65 o
  -3   2   4      594.51      648.17     43.51 o
  -2   2   4       16.80       16.10      0.94 o
  -1   2   4      295.64      282.32      9.86 o
   0   2   4     2557.70     2532.40    114.19 o
   1   2   4     1920.71     1861.29     30.91 o
   2   2   4      177.31      191.00     10.11 o
   3   2   4      435.33      440.93      8.64 o
   4   2   4      558.24      588.77     11.01 o
   5   2   4      123.66      127.67      3.69 o
   6   2   4      233.67      241.79      7.25 o
   7   2   4       69.66       73.15      9.02 o
   8   2   4        1.57       -1.24      1.24 o
   9   2   4        2.29       -0.31      2.64 o
  10   2   4        0.15        2.33      3.73 o
  -9   3   4        0.05        0.47      3.10 o
  -8   3   4       17.35       18.79      2.64 o
  -7   3   4       22.91       25.78      2.64 o
  -6   3   4        1.50        0.47      0.93 o
  -5   3   4       43.78       39.29      4.82 o
  -4   3   4       51.61       58.88      2.18 o
  -3   3   4      526.74      552.36     28.75 o
  -2   3   4       25.36       29.06      1.14 o
  -1   3   4       35.08       26.68      1.32 o
   0   3   4      430.28      417.16      7.86 o
   1   3   4      496.93      479.06      8.86 o
   2   3   4      176.25      156.71      3.79 o
   3   3   4      260.88      263.92      7.31 o
   4   3   4      844.59      883.83     16.81 o
   5   3   4        0.16        1.20      0.75 o
   6   3   4       28.39       16.90      2.18 o
   7   3   4        0.39        1.24      1.24 o
   8   3   4        0.98        0.78      1.71 o
   9   3   4        8.49        7.45      2.17 o
  10   3   4       30.06       25.78      3.26 o
  -8   4   4        1.54       -0.31      1.71 o
  -7   4   4        9.83        9.47      2.33 o
  -6   4   4       63.89       64.53      3.89 o
  -5   4   4      441.99      538.40     10.97 o
  -4   4   4       19.06       23.56      1.43 o
  -3   4   4       21.11       14.53      0.99 o
  -2   4   4       93.89       91.20      2.21 o
  -1   4   4       51.44       40.14      1.56 o
   0   4   4      835.86      809.36     14.22 o
   1   4   4       17.26       21.44      1.55 o
   2   4   4       12.68        6.24      1.09 o
   3   4   4       32.12       28.01      1.31 o
   4   4   4       67.38       51.13      2.20 o
   5   4   4      134.90      160.60      4.51 o
   6   4   4       61.19       60.75      4.59 o
   7   4   4       31.90       30.61      2.80 o
   8   4   4       29.48       33.55      3.26 o
   9   4   4        6.10       -0.78      1.86 o
  10   4   4        2.06       -0.31      3.42 o
  -8   5   4       83.81      115.54      9.64 o
  -7   5   4       30.72       28.89      3.73 o
  -6   5   4        0.47       -1.40      1.40 o
  -5   5   4      272.14      327.86     20.95 o
  -4   5   4      118.88      125.37     11.14 o
  -3   5   4        0.81       -0.78      0.93 o
  -2   5   4      534.18      566.42     11.02 o
  -1   5   4      161.77      162.51      3.74 o
   0   5   4       79.34       80.60      2.42 o
   1   5   4        0.05        0.00      0.47 o
   2   5   4        3.25        1.21      0.60 o
   3   5   4      146.92      159.40      4.65 o
   4   5   4       91.89       96.87      3.19 o
   5   5   4        3.96        2.87      0.88 o
   6   5   4        1.39        1.24      1.24 o
   7   5   4        0.25        2.79      1.71 o
   8   5   4        0.67        0.00      1.86 o
   9   5   4       19.31       15.84      2.64 o
  10   5   4        0.08       -1.24      1.86 o
  -8   6   4        0.23        1.55      3.10 o
  -7   6   4        0.32        1.09      2.33 o
  -6   6   4        5.79        4.04      1.55 o
  -5   6   4       38.53       25.95      2.64 o
  -4   6   4       64.15       53.34      7.31 o
  -3   6   4       65.30       63.81      6.69 o
  -2   6   4        4.51        3.31      0.60 o
  -1   6   4        0.94        0.62      0.52 o
   0   6   4       18.81       17.78      1.01 o
   1   6   4      213.68      202.87      5.95 o
   2   6   4       23.33       13.98      1.40 o
   3   6   4       84.00       81.66      2.54 o
   4   6   4       24.19       21.19      4.82 o
   5   6   4       52.11       54.06      2.99 o
   6   6   4      105.83      107.60      5.29 o
   7   6   4       73.25       72.32      4.67 o
   8   6   4       17.29       20.65      2.95 o
   9   6   4       38.15       36.82      4.19 o
  10   6   4        0.60        0.78      2.02 o
  -7   7   4        0.00        4.81      2.95 o
  -6   7   4        2.28        0.62      1.55 o
  -5   7   4       74.81       88.80      5.29 o
  -4   7   4      112.75      122.04     22.42 o
  -3   7   4      131.52      129.13      8.88 o
  -2   7   4       28.12       24.62      2.33 o
  -1   7   4      272.94      300.53      7.00 o
   0   7   4      227.17      228.89      4.74 o
   1   7   4       28.96       25.25      1.63 o
   2   7   4      136.21      122.59      3.90 o
   3   7   4      235.35      255.61      5.86 o
   4   7   4       21.63       17.81      1.79 o
   5   7   4       78.26       78.54      3.44 o
   6   7   4       96.11      108.64      5.60 o
   7   7   4        8.21        3.57      1.71 o
   8   7   4        0.72       -1.86      1.86 o
   9   7   4        0.30        1.55      1.86 o
  10   7   4        0.21       -3.42      3.42 o
  -6   8   4        0.00       -0.31      1.24 o
  -5   8   4        9.65       10.40      2.17 o
  -4   8   4       81.13       70.46      4.20 o
  -3   8   4       96.62       90.26      4.51 o
  -2   8   4        3.53        2.20      0.78 o
  -1   8   4       19.99       20.11      2.25 o
   0   8   4      165.63      164.90      6.79 o
   1   8   4      101.71       98.73      4.52 o
   2   8   4       22.75       20.97      2.02 o
   3   8   4        0.50        1.09      0.93 o
   4   8   4       26.96       24.80      1.90 o
   5   8   4       32.71       20.24      4.04 o
   6   8   4       21.68       13.67      2.49 o
   7   8   4      128.31      145.45      7.79 o
   8   8   4       55.39       57.82      4.35 o
   9   8   4        0.01        0.62      2.64 o
  10   8   4        4.35        6.37      3.88 o
  -5   9   4        0.08        0.16      2.17 o
  -4   9   4        6.46        4.19      2.02 o
  -3   9   4        6.84        8.69      2.64 o
  -2   9   4        7.66        7.20      1.38 o
  -1   9   4        0.32       -0.79      0.89 o
   0   9   4       17.25       16.69      5.44 o
   1   9   4        3.83        1.40      0.93 o
   2   9   4        8.40        4.50      1.40 o
   3   9   4      116.87       90.33      4.05 o
   4   9   4      202.46      218.59      9.60 o
   5   9   4        5.33        2.93      1.08 o
   6   9   4       20.08       21.43      3.57 o
   7   9   4      187.02      207.69      8.89 o
   8   9   4       79.67       97.19      6.22 o
   9   9   4        8.87        7.76      3.11 o
  10   9   4       31.48       21.75      7.15 o
  -3  10   4        1.18        1.86      2.02 o
  -2  10   4        3.94       -0.47      2.33 o
  -1  10   4       67.98       83.36      4.45 o
   0  10   4       62.04       58.70      3.46 o
   1  10   4       13.98        8.70      2.64 o
   2  10   4      248.75      285.30     13.75 o
   3  10   4       43.24       39.01      3.26 o
   4  10   4       19.02       12.44      2.33 o
   5  10   4       53.00       46.63      7.46 o
   6  10   4       35.02       35.11      3.88 o
   7  10   4       64.78       64.83      5.13 o
   8  10   4       53.13       66.20      5.13 o
   9  10   4        1.37        2.48      2.79 o
  -2  11   4       94.35      108.36      6.09 o
  -1  11   4       93.49      108.86      5.66 o
   0  11   4      196.56      232.83     10.60 o
   1  11   4       57.55       61.05      3.90 o
   2  11   4      184.77      193.19     11.23 o
   3  11   4      157.13      166.89     10.75 o
   4  11   4       60.62       48.04      5.75 o
   5  11   4      116.32      126.08     12.30 o
   6  11   4      134.60      175.48     14.17 o
   7  11   4        7.02        2.33      1.71 o
   8  11   4        0.34        2.79      2.17 o
  -1  12   4       11.81        5.10      1.79 o
   0  12   4        0.00        2.68      1.79 o
   1  12   4       54.83       51.89      4.69 o
   2  12   4      296.18      353.33     20.32 o
   3  12   4       64.86       69.65      6.68 o
   4  12   4       19.93       13.98      6.37 o
   5  12   4       32.73       15.53      6.37 o
   6  12   4        4.72        9.31      7.61 o
   7  12   4        9.37        9.32      5.74 o
   0  13   4        4.56        0.31      3.57 o
   1  13   4        0.08        0.93      1.55 o
   2  13   4        5.16        2.80      1.92 o
   3  13   4        2.86        2.79      3.88 o
   4  13   4       66.37       43.37      5.44 o
   5  13   4        1.03       -0.78      3.26 o
   6  13   4        2.71        5.98      3.56 o
  -5 -11   5        6.82        1.86      4.66 o
  -4 -11   5       11.21        7.14      3.11 o
  -3 -11   5       45.87       39.78      6.84 o
  -2 -11   5        3.36        4.04      3.57 o
  -1 -11   5       29.19       29.67      6.06 o
  -6 -10   5      127.43      132.61     14.79 o
  -5 -10   5       28.07       30.60      7.14 o
  -4 -10   5        0.22       -2.48      3.73 o
  -3 -10   5      145.89      146.85     13.39 o
  -2 -10   5        9.20        9.63      2.64 o
  -1 -10   5       12.52       18.79      4.97 o
   0 -10   5       33.14       25.48      5.90 o
   1 -10   5       11.23        4.19      4.81 o
   2 -10   5        9.10        0.62      4.19 o
  -7  -9   5       14.72        9.63      4.97 o
  -6  -9   5        0.02        2.64      5.74 o
  -5  -9   5       70.65       65.61      8.08 o
  -4  -9   5       14.27        6.99      4.50 o
  -3  -9   5       22.81       17.40      5.13 o
  -2  -9   5       69.13       74.48      8.09 o
  -1  -9   5        9.29        2.79      1.40 o
   0  -9   5        2.55        4.35      2.95 o
   1  -9   5       41.44       52.21      6.22 o
   2  -9   5       15.27       14.73      2.90 o
   3  -9   5        0.54       -0.09      3.65 o
  -8  -8   5        9.01       15.53      8.23 o
  -7  -8   5       16.35       21.27      6.52 o
  -6  -8   5        5.09        7.61      4.66 o
  -5  -8   5        2.40        4.04      4.04 o
  -4  -8   5       33.84       25.94      5.59 o
  -3  -8   5        3.89        2.17      3.42 o
  -2  -8   5       62.22       42.76      6.22 o
  -1  -8   5       29.20       21.59      2.95 o
   0  -8   5        3.94        2.79      1.40 o
   1  -8   5       21.28       20.35      4.27 o
   2  -8   5       17.87       24.80      2.33 o
   3  -8   5        0.97        3.91      5.59 o
   4  -8   5        0.21        3.88      2.02 o
   5  -8   5        1.47        0.93      2.95 o
  -8  -7   5       15.63       12.11      5.12 o
  -7  -7   5        0.56        0.62      4.50 o
  -6  -7   5        1.96       -0.47      3.42 o
  -5  -7   5       20.62       26.71      6.83 o
  -4  -7   5      477.18      522.02     25.93 o
  -3  -7   5      188.09      163.50      7.64 o
  -2  -7   5       40.58       28.90      4.82 o
  -1  -7   5      380.69      424.46     23.76 o
   0  -7   5      100.59      108.00      5.21 o
   1  -7   5       63.42       71.40      3.27 o
   2  -7   5       17.03       14.91      1.64 o
   3  -7   5        3.82        3.07      1.22 o
   4  -7   5       33.44       28.30      2.84 o
   5  -7   5        2.50       -2.17      2.17 o
  -9  -6   5        0.20        2.02      9.47 o
  -8  -6   5        4.88       21.58      7.30 o
  -7  -6   5       17.87       16.77      6.37 o
  -6  -6   5      156.71      147.42     12.78 o
  -5  -6   5      310.93      307.20     11.27 o
  -4  -6   5      328.19      338.80     10.96 o
  -3  -6   5      184.41      198.77     15.61 o
  -2  -6   5       29.96       28.96      2.49 o
  -1  -6   5      390.72      429.44     11.15 o
   0  -6   5      470.89      528.12      9.60 o
   1  -6   5       26.76       28.86      2.56 o
   2  -6   5       64.87       76.18      3.20 o
   3  -6   5       79.01       77.54      3.97 o
   4  -6   5        4.55        1.99      2.95 o
   5  -6   5       11.81       13.20      2.48 o
   6  -6   5        0.43        3.73      2.48 o
  -9  -5   5        1.06        3.88      8.07 o
  -8  -5   5       53.31       39.17      3.73 o
  -7  -5   5      176.83      200.48      7.79 o
  -6  -5   5       54.97       50.68      3.26 o
  -5  -5   5        8.10        7.14      1.40 o
  -4  -5   5       38.05       48.02      3.26 o
  -3  -5   5        2.40       -0.16      2.02 o
  -2  -5   5       17.64       20.38      1.90 o
  -1  -5   5      103.08      101.80      3.96 o
   0  -5   5        0.26        1.24      0.62 o
   1  -5   5       26.23       24.79      1.18 o
   2  -5   5        1.46        0.93      0.15 o
   3  -5   5        5.22        2.80      1.79 o
   4  -5   5        4.42        4.23      1.11 o
   5  -5   5        1.54        2.79      1.55 o
   6  -5   5        2.02        0.78      1.86 o
   7  -5   5        2.54        2.95      2.02 o
  -9  -4   5      115.88      138.03      8.87 o
  -8  -4   5        1.68        1.55      1.86 o
  -7  -4   5        4.54        4.35      1.40 o
  -6  -4   5       90.50       97.25      4.82 o
  -5  -4   5        7.93        1.86      2.79 o
  -4  -4   5       10.01       10.56      1.24 o
  -3  -4   5        0.03        1.22      1.40 o
  -2  -4   5       12.64       13.03      4.19 o
  -1  -4   5       22.65       16.81      4.58 o
   0  -4   5      259.24      253.87     10.73 o
   1  -4   5      205.42      221.00      4.39 o
   2  -4   5        3.66        4.91      0.54 o
   3  -4   5        2.10        2.38      0.94 o
   4  -4   5       70.87       58.64      3.89 o
   5  -4   5        0.58        0.62      1.24 o
   6  -4   5        3.42        4.19      1.71 o
   7  -4   5        0.62        0.16      1.71 o
   8  -4   5        1.44       -2.02      2.02 o
 -10  -3   5        5.94        8.69      6.37 o
  -9  -3   5        8.87       13.97      3.26 o
  -8  -3   5       12.73        8.38      2.33 o
  -7  -3   5      111.19       87.95     15.41 o
  -6  -3   5      133.55      114.51      9.82 o
  -5  -3   5       62.47       61.90      6.53 o
  -4  -3   5      107.96       85.06      7.63 o
  -3  -3   5      108.17      102.33      2.97 o
  -2  -3   5        0.56        0.51      0.62 o
  -1  -3   5       22.60       21.60      1.01 o
   0  -3   5      141.94      134.51      2.59 o
   1  -3   5       39.17       37.92      2.88 o
   2  -3   5      166.41      173.81     10.23 o
   3  -3   5        0.83        0.59      1.40 o
   4  -3   5       89.76       85.14      4.05 o
   5  -3   5        7.56        8.69      1.55 o
   6  -3   5        7.18        9.94      2.02 o
   7  -3   5       12.56       13.66      2.48 o
   8  -3   5      108.58      103.62      6.69 o
 -10  -2   5       24.07       20.81     10.25 o
  -9  -2   5       64.32       68.71      5.60 o
  -8  -2   5        2.44        4.97      5.43 o
  -7  -2   5       18.76       18.95      5.13 o
  -6  -2   5       28.10       20.66      4.51 o
  -5  -2   5      130.61      135.13      9.97 o
  -4  -2   5      196.46      188.07     17.27 o
  -3  -2   5       18.89       18.83      2.24 o
  -2  -2   5      120.12      113.12      7.33 o
  -1  -2   5        1.10        2.61      0.47 o
   0  -2   5      154.50      147.96      2.76 o
   1  -2   5       37.76       34.65      1.15 o
   2  -2   5      283.03      309.54      4.93 o
   3  -2   5        1.89        3.26      1.01 o
   4  -2   5       29.81       23.77      2.95 o
   5  -2   5        0.83        2.02      2.33 o
   6  -2   5       33.71       31.69      5.44 o
   7  -2   5        0.32       -2.02      2.02 o
   8  -2   5        5.75        3.73      2.79 o
   9  -2   5        0.10       -1.86      1.86 o
  -9  -1   5       30.06       26.25      3.42 o
  -8  -1   5       22.36       16.93      5.28 o
  -7  -1   5        0.46        1.09      4.81 o
  -6  -1   5       50.64       44.46      5.44 o
  -5  -1   5      137.14      110.85      8.42 o
  -4  -1   5      186.30      188.14      7.82 o
  -3  -1   5      129.61      139.39      5.88 o
  -2  -1   5      229.12      251.13      8.47 o
  -1  -1   5       54.91       62.56      2.30 o
   0  -1   5        0.45        1.01      0.33 o
   1  -1   5       13.88       13.88      0.71 o
   2  -1   5        8.74        7.68      1.32 o
   3  -1   5      645.85      725.77     11.86 o
   4  -1   5      463.79      500.01      9.74 o
   5  -1   5       14.06       12.67      2.41 o
   6  -1   5       42.69       42.74      3.19 o
   7  -1   5        2.78        2.48      0.97 o
   8  -1   5       10.00        9.63      3.26 o
   9  -1   5        0.60       -2.64      2.79 o
  -9   0   5        0.00        2.48      5.12 o
  -8   0   5        6.56        5.28      4.35 o
  -7   0   5       65.91       60.33      8.09 o
  -6   0   5       18.82       16.62      3.88 o
  -5   0   5       40.64       34.66      5.91 o
  -4   0   5       19.12       18.55      2.33 o
  -3   0   5      526.66      539.68     15.18 o
  -2   0   5       62.41       58.34      3.23 o
  -1   0   5       11.87        3.29      1.01 o
   0   0   5      138.86      111.97      2.15 o
   1   0   5     1516.88     1526.01     21.59 o
   2   0   5     2326.84     2428.22    110.11 o
   3   0   5     1016.71     1081.22     21.89 o
   4   0   5      135.09      129.18      3.03 o
   5   0   5       10.04        6.43      1.40 o
   6   0   5      530.94      633.80     14.48 o
   7   0   5       97.61      102.31      4.51 o
   8   0   5       33.26       26.72      4.82 o
   9   0   5        1.62        0.62      2.33 o
  -9   1   5       24.27        5.28      3.88 o
  -8   1   5       33.73       26.41      8.08 o
  -7   1   5       43.95       42.89      6.22 o
  -6   1   5       32.75       34.65      6.06 o
  -5   1   5      494.80      515.97     23.80 o
  -4   1   5        4.00        8.55      1.92 o
  -3   1   5       55.02       46.93      2.64 o
  -2   1   5      684.30      714.38     50.79 o
  -1   1   5      985.81      964.13     43.69 o
   0   1   5     1433.11     1339.57     26.57 o
   1   1   5      692.63      670.26     10.69 o
   2   1   5      238.72      228.29      8.32 o
   3   1   5       79.86       74.53      2.02 o
   4   1   5      213.87      206.05      5.16 o
   5   1   5        0.04        0.39      0.66 o
   6   1   5      391.15      433.85     10.74 o
   7   1   5       40.95       44.66      5.52 o
   8   1   5        0.22        3.10      1.86 o
   9   1   5        1.25        4.66      2.64 o
  10   1   5        7.45        6.52      3.11 o
  -9   2   5        3.06       21.11      7.76 o
  -8   2   5       34.28       27.65      3.11 o
  -7   2   5       42.12       40.25      3.42 o
  -6   2   5       18.23       15.06      2.17 o
  -5   2   5      119.30      140.05      6.08 o
  -4   2   5      131.70      127.14      4.52 o
  -3   2   5      139.55      148.94      4.84 o
  -2   2   5     2110.16     2251.69    111.33 o
  -1   2   5      692.87      712.20     13.07 o
   0   2   5       40.17       34.94      4.12 o
   1   2   5       25.79       25.73      1.09 o
   2   2   5      499.04      477.52     11.76 o
   3   2   5       92.32       96.54      3.90 o
   4   2   5      156.07      150.49      3.81 o
   5   2   5        9.95        8.18      1.29 o
   6   2   5        0.00        2.73      1.14 o
   7   2   5        5.93        3.85      1.34 o
   8   2   5        2.57       -1.09      1.24 o
   9   2   5        2.34       -2.17      2.17 o
  10   2   5        2.24        2.02      2.17 o
  -8   3   5        1.28        0.93      1.55 o
  -7   3   5        8.96        6.68      1.86 o
  -6   3   5        2.70        3.10      1.09 o
  -5   3   5       20.00       18.95      1.55 o
  -4   3   5      499.28      580.31     20.50 o
  -3   3   5      398.21      460.75      8.82 o
  -2   3   5       52.19       57.26      2.09 o
  -1   3   5      280.68      303.93      7.00 o
   0   3   5      362.74      373.25     10.19 o
   1   3   5      179.94      192.19      6.42 o
   2   3   5      515.61      520.88     20.66 o
   3   3   5       48.59       46.16      2.18 o
   4   3   5        0.63        0.17      0.63 o
   5   3   5        1.87        1.80      0.98 o
   6   3   5        0.01        0.05      1.32 o
   7   3   5       12.65        8.70      2.02 o
   8   3   5        0.95        5.59      2.79 o
   9   3   5        5.11       -0.62      1.86 o
  10   3   5        6.74        1.09      3.11 o
  -8   4   5        5.96        4.66      2.33 o
  -7   4   5       28.41       39.92      8.70 o
  -6   4   5       20.49       18.64      1.86 o
  -5   4   5        3.68        3.10      1.09 o
  -4   4   5       31.65       34.34      2.02 o
  -3   4   5      169.47      177.89      5.08 o
  -2   4   5        0.55        1.11      0.86 o
  -1   4   5      603.42      618.16     17.98 o
   0   4   5        2.11        2.92      0.52 o
   1   4   5      448.99      490.54      8.96 o
   2   4   5      169.33      151.33      3.78 o
   3   4   5      407.96      427.73     16.96 o
   4   4   5       29.33       22.95      1.46 o
   5   4   5        0.25       -0.16      0.66 o
   6   4   5        0.37        0.16      1.16 o
   7   4   5        1.07        0.16      1.24 o
   8   4   5       98.79       84.03      5.60 o
   9   4   5        9.68        4.97      1.86 o
  10   4   5        0.15       -2.48      2.48 o
  -8   5   5        0.77       -0.93      2.02 o
  -7   5   5        4.94        4.35      2.17 o
  -6   5   5       17.04       22.83      2.64 o
  -5   5   5      241.29      290.24      8.12 o
  -4   5   5       66.56       79.10      2.68 o
  -3   5   5      142.22      142.29     10.29 o
  -2   5   5       65.54       61.73      2.68 o
  -1   5   5       66.40       56.58      2.21 o
   0   5   5      490.49      513.21      8.75 o
   1   5   5      201.04      225.07      6.26 o
   2   5   5       30.16       25.94      2.72 o
   3   5   5      259.31      266.85      6.98 o
   4   5   5        0.10        0.96      0.93 o
   5   5   5        6.18       11.79      2.41 o
   6   5   5      105.47       93.12      4.98 o
   7   5   5        0.33        1.86      1.71 o
   8   5   5        6.29        1.09      1.86 o
   9   5   5       22.15       20.19      3.88 o
  10   5   5       26.44       21.12      3.42 o
  -7   6   5       23.79       31.22      4.50 o
  -6   6   5       63.22       69.02      4.97 o
  -5   6   5        8.56        6.21      1.40 o
  -4   6   5       85.31       91.95      4.51 o
  -3   6   5        0.36       -0.31      0.78 o
  -2   6   5       47.51       45.16      2.24 o
  -1   6   5        7.22        6.31      0.72 o
   0   6   5       44.97       44.32      2.57 o
   1   6   5       16.35       12.89      1.55 o
   2   6   5        7.31        5.90      1.09 o
   3   6   5       59.41       58.87      2.50 o
   4   6   5        2.25        2.11      1.47 o
   5   6   5        4.03        1.71      1.24 o
   6   6   5       15.14       16.15      2.64 o
   7   6   5        6.89       10.25      2.33 o
   8   6   5       70.66       72.62      7.15 o
   9   6   5       95.28      107.03      6.53 o
  10   6   5       28.46       30.75      4.50 o
  -7   7   5       11.71       11.18      3.57 o
  -6   7   5        1.17        0.47      1.71 o
  -5   7   5       28.33       29.82      3.26 o
  -4   7   5      213.02      257.20      9.68 o
  -3   7   5       35.09       30.61      3.88 o
  -2   7   5       16.79       16.43      3.96 o
  -1   7   5      309.43      330.64      6.64 o
   0   7   5      253.08      262.37      5.42 o
   1   7   5      171.32      186.84      4.96 o
   2   7   5      129.56      137.51      5.30 o
   3   7   5        7.80        4.35      0.89 o
   4   7   5      115.13      104.18      9.97 o
   5   7   5       69.70       88.97      4.82 o
   6   7   5       82.96       86.35      4.98 o
   7   7   5      134.02      128.03      6.54 o
   8   7   5       38.79       45.84      4.66 o
   9   7   5       11.02        5.90      2.17 o
  10   7   5        1.57        6.36      4.04 o
  -6   8   5       10.27       11.80      2.95 o
  -5   8   5        6.30        4.66      1.86 o
  -4   8   5       50.92       48.49      3.73 o
  -3   8   5       66.71       71.06      5.91 o
  -2   8   5       24.71       21.76      3.96 o
  -1   8   5      153.64      174.09      6.70 o
   0   8   5      321.51      337.09      8.43 o
   1   8   5       53.99       51.47      3.27 o
   2   8   5      245.22      251.79      9.07 o
   3   8   5       16.99       11.96      2.17 o
   4   8   5      117.57      103.00      4.06 o
   5   8   5      547.95      595.79     17.65 o
   6   8   5       45.90       46.00      3.73 o
   7   8   5       52.30       53.31      4.35 o
   8   8   5        3.72        1.40      1.86 o
   9   8   5        1.27        3.73      2.02 o
  10   8   5        0.87        3.88      2.17 o
  -5   9   5       16.46       15.37      3.88 o
  -4   9   5        0.02        4.35      4.04 o
  -3   9   5       14.89       12.73      3.11 o
  -2   9   5      151.62      177.92      7.12 o
  -1   9   5        8.45        6.08      1.59 o
   0   9   5       68.69       75.26      4.28 o
   1   9   5       54.37       60.79      5.13 o
   2   9   5      160.69      149.54      8.73 o
   3   9   5      260.04      248.44      8.13 o
   4   9   5      194.87      165.57     10.46 o
   5   9   5       17.38       21.61      2.47 o
   6   9   5       13.57        8.23      2.02 o
   7   9   5        2.15        0.62      1.40 o
   8   9   5       20.04       18.01      3.26 o
   9   9   5       28.44       19.42      3.26 o
  -3  10   5        1.06        0.93      2.48 o
  -2  10   5        7.18        5.50      2.17 o
  -1  10   5        7.19        3.36      1.88 o
   0  10   5       24.43       25.63      2.42 o
   1  10   5        8.40        7.42      1.69 o
   2  10   5       28.34       21.44      3.11 o
   3  10   5       10.26        9.47      2.17 o
   4  10   5       49.32       27.98      5.91 o
   5  10   5        1.54       -2.48      4.19 o
   6  10   5       12.27       10.71      2.48 o
   7  10   5       26.60       16.31      2.95 o
   8  10   5       17.10        5.59      3.26 o
   9  10   5        0.29        0.62      2.17 o
  -2  11   5       18.06       14.56      2.36 o
  -1  11   5        0.36       -0.49      1.30 o
   0  11   5       33.17       30.00      2.97 o
   1  11   5      203.00      235.44     13.34 o
   2  11   5      488.35      552.64     24.34 o
   3  11   5       36.23       28.90      5.75 o
   4  11   5       60.87       42.75      4.66 o
   5  11   5       28.64       19.88      4.50 o
   6  11   5       56.26       77.57     15.00 o
   7  11   5       18.57       18.95      4.04 o
   8  11   5        6.34       11.64      3.57 o
  -1  12   5       25.59       26.71      4.81 o
   0  12   5       67.93       62.50      4.44 o
   1  12   5       66.07       70.91      4.56 o
   2  12   5      100.25      119.02      9.33 o
   3  12   5        2.21        0.62      1.86 o
   4  12   5       18.38       14.44      4.50 o
   5  12   5       42.62       19.73      7.30 o
   6  12   5       37.94       17.09      6.53 o
   7  12   5        4.77       19.75      5.14 o
   0  13   5        9.22        2.48      2.33 o
   1  13   5        9.52        6.50      2.36 o
   2  13   5        7.29       -1.09      2.95 o
   3  13   5       31.38       12.74      4.04 o
   4  13   5        1.63        4.66      3.57 o
   5  13   5        1.77       -5.28      6.21 o
   6  13   5       19.67        2.64      5.75 o
  -5 -10   6        1.26        0.16      3.57 o
  -4 -10   6       60.46       56.26      9.33 o
  -3 -10   6       25.07        9.78      4.04 o
  -2 -10   6        3.60        6.36      3.26 o
  -1 -10   6       23.15       18.17      6.06 o
   0 -10   6        1.37        6.05      3.88 o
   1 -10   6        2.20        1.86      3.26 o
  -7  -9   6       30.55       34.48      9.32 o
  -6  -9   6        3.87        5.28      6.21 o
  -5  -9   6       11.72       12.11      8.38 o
  -4  -9   6       97.35       88.36      9.96 o
  -3  -9   6       51.31       38.08      6.37 o
  -2  -9   6        1.39        0.47      1.86 o
  -1  -9   6       12.99       12.27      3.73 o
   0  -9   6       47.54       38.38      5.90 o
   1  -9   6      119.82      157.50     13.07 o
   2  -9   6       69.10       65.44     12.05 o
   3  -9   6        0.41       -1.86      2.17 o
  -7  -8   6       83.52       63.76      9.80 o
  -6  -8   6       60.30       47.72      8.55 o
  -5  -8   6       13.21       15.53      5.12 o
  -4  -8   6       29.19       31.84      8.23 o
  -3  -8   6       14.04       19.88      4.81 o
  -2  -8   6       18.59        4.81      3.88 o
  -1  -8   6      136.64      121.01      6.07 o
   0  -8   6       55.15       52.07      4.04 o
   1  -8   6        1.83        1.86      3.10 o
   2  -8   6       10.26        9.14      2.12 o
   3  -8   6        0.12        0.36      1.13 o
   4  -8   6        0.19       -0.78      1.86 o
  -8  -7   6       11.36       17.39      9.32 o
  -7  -7   6        1.91       -3.73      5.28 o
  -6  -7   6       45.07       50.66      9.79 o
  -5  -7   6       23.12       16.15      6.83 o
  -4  -7   6        8.55        9.16      5.74 o
  -3  -7   6      136.62      126.33     10.44 o
  -2  -7   6       13.19        1.09      2.80 o
  -1  -7   6      144.49      139.98      5.33 o
   0  -7   6      100.07      103.64      5.60 o
   1  -7   6       19.43       21.85      1.86 o
   2  -7   6        8.65        5.69      2.48 o
   3  -7   6       11.31        3.07      1.55 o
   4  -7   6       28.06       21.51      5.51 o
   5  -7   6       15.02       24.38      3.57 o
  -8  -6   6        0.52        4.50      9.16 o
  -7  -6   6       87.30      101.56     11.51 o
  -6  -6   6        6.63        8.23      5.28 o
  -5  -6   6       18.99       10.56      2.64 o
  -4  -6   6        0.06       -0.93      0.93 o
  -3  -6   6       74.69       82.90      4.82 o
  -2  -6   6      122.74      112.92      4.62 o
  -1  -6   6      135.76      140.60      8.80 o
   0  -6   6       53.59       50.64      4.04 o
   1  -6   6        3.71        1.81      0.54 o
   2  -6   6       70.14       89.72      6.61 o
   3  -6   6        0.01        0.81      0.94 o
   4  -6   6        1.25        2.03      1.40 o
   5  -6   6        1.53       -0.16      1.40 o
   6  -6   6        0.72        0.00      2.95 o
  -9  -5   6       15.41       29.50     11.80 o
  -8  -5   6        3.80       19.72      9.00 o
  -7  -5   6        7.43       18.79      8.54 o
  -6  -5   6       10.53        9.63      1.55 o
  -5  -5   6      148.02      161.75      3.90 o
  -4  -5   6       32.38       31.85      2.64 o
  -3  -5   6       12.37        9.32      2.02 o
  -2  -5   6      265.97      279.56      8.60 o
  -1  -5   6        4.15        2.24      3.03 o
   0  -5   6       43.45       37.53      1.60 o
   1  -5   6       82.07       86.90      5.99 o
   2  -5   6        7.96        7.65      0.57 o
   3  -5   6       38.01       24.57      3.11 o
   4  -5   6        4.67        1.86      1.24 o
   5  -5   6       49.03       49.57      4.04 o
   6  -5   6        3.37        3.26      1.71 o
   7  -5   6        1.46        2.79      3.57 o
  -9  -4   6       18.68       45.97     11.65 o
  -8  -4   6        1.97       -1.40      1.40 o
  -7  -4   6       68.71       66.55      4.20 o
  -6  -4   6      186.25      201.19     18.40 o
  -5  -4   6       93.75      102.40     11.21 o
  -4  -4   6      114.80      134.41      4.05 o
  -3  -4   6        0.19        0.28      0.85 o
  -2  -4   6      117.68      117.34      5.61 o
  -1  -4   6       18.60       14.94      1.03 o
   0  -4   6      502.18      524.00     10.12 o
   1  -4   6      112.85      113.25      3.02 o
   2  -4   6       40.08       35.58      1.38 o
   3  -4   6      185.04      198.52      9.13 o
   4  -4   6       45.26       31.70      2.95 o
   5  -4   6        0.61       -0.62      1.24 o
   6  -4   6       22.29       19.26      2.80 o
   7  -4   6       24.07       36.34      4.04 o
  -9  -3   6        1.91       -1.71      1.71 o
  -8  -3   6       13.27        4.50      2.33 o
  -7  -3   6       14.61       14.29      4.97 o
  -6  -3   6       34.06       31.07      5.90 o
  -5  -3   6       21.28       17.86      6.06 o
  -4  -3   6        5.62        4.35      0.78 o
  -3  -3   6      100.84       99.18      2.84 o
  -2  -3   6      311.06      315.36      6.66 o
  -1  -3   6      290.84      317.30      6.84 o
   0  -3   6        2.76        3.67      1.47 o
   1  -3   6      268.64      289.80      7.21 o
   2  -3   6       51.89       59.12      5.91 o
   3  -3   6       33.20       28.79      5.44 o
   4  -3   6      145.05      147.13      5.77 o
   5  -3   6        2.13        2.17      1.24 o
   6  -3   6       16.19       17.70      2.48 o
   7  -3   6        6.12        6.21      2.02 o
   8  -3   6       15.96       19.72      3.73 o
  -9  -2   6       34.66       28.89      4.04 o
  -8  -2   6       23.95       17.08      5.59 o
  -7  -2   6        0.26       -3.88      3.88 o
  -6  -2   6       85.69       77.48      8.25 o
  -5  -2   6     1222.18     1442.93     56.86 o
  -4  -2   6      575.78      596.55     26.07 o
  -3  -2   6      655.74      699.64     15.99 o
  -2  -2   6      356.81      384.67      7.88 o
  -1  -2   6     1017.52     1084.91     36.65 o
   0  -2   6      326.38      349.63      5.66 o
   1  -2   6       60.90       62.27      1.70 o
   2  -2   6      484.35      479.90      7.53 o
   3  -2   6       67.64       59.88      1.68 o
   4  -2   6       34.56       39.87      2.33 o
   5  -2   6       15.12       11.03      2.80 o
   6  -2   6      195.73      235.70     13.10 o
   7  -2   6        4.52        1.55      2.79 o
   8  -2   6        8.99        8.85      2.33 o
  -9  -1   6       11.19        9.94      6.52 o
  -8  -1   6       36.52       10.72      6.68 o
  -7  -1   6      135.94      148.58     12.93 o
  -6  -1   6      247.08      274.07     17.34 o
  -5  -1   6     1579.50     1768.51     70.59 o
  -4  -1   6      251.99      272.29     14.55 o
  -3  -1   6      104.97      111.47      5.61 o
  -2  -1   6      773.86      847.03     30.43 o
  -1  -1   6      488.80      521.57     22.79 o
   0  -1   6      712.42      691.79     16.37 o
   1  -1   6      246.52      239.66      4.27 o
   2  -1   6       21.67       22.99      2.17 o
   3  -1   6        1.59        3.38      0.78 o
   4  -1   6      435.41      477.77     17.86 o
   5  -1   6       22.86       17.04      1.32 o
   6  -1   6       21.49       23.07      1.28 o
   7  -1   6       94.02       92.26      7.47 o
   8  -1   6        6.89       -0.16      2.79 o
   9  -1   6        0.54       -1.55      3.42 o
  -8   0   6       32.11       32.47      6.37 o
  -7   0   6      351.49      388.43     21.45 o
  -6   0   6        8.96        4.97      3.57 o
  -5   0   6        5.58       11.49      4.19 o
  -4   0   6       75.12       73.24     11.75 o
  -3   0   6       20.09       22.50      2.49 o
  -2   0   6      138.19      137.33      4.53 o
  -1   0   6       79.72       73.72      3.27 o
   0   0   6        0.50        1.00      0.37 o
   1   0   6       37.17       33.78      2.49 o
   2   0   6       84.12       96.27      2.73 o
   3   0   6       92.43       91.80      2.46 o
   4   0   6        1.39        0.98      0.56 o
   5   0   6      348.48      408.57      9.96 o
   6   0   6      289.12      292.52      7.41 o
   7   0   6       17.84       18.12      1.92 o
   8   0   6       12.55        8.38      3.57 o
   9   0   6        9.64        1.71      3.42 o
  -7   1   6        0.04       -0.93      1.40 o
  -6   1   6       17.53       16.00      1.86 o
  -5   1   6       14.98       15.69      1.55 o
  -4   1   6        6.01        5.43      0.93 o
  -3   1   6       18.51       14.61      1.97 o
  -2   1   6        0.22       -0.29      0.68 o
  -1   1   6      945.91      919.59     35.18 o
   0   1   6       78.08       92.02      2.24 o
   1   1   6        3.11        1.47      0.44 o
   2   1   6      360.92      358.02      6.40 o
   3   1   6      504.97      549.58      9.27 o
   4   1   6       29.43       23.71      1.29 o
   5   1   6       74.86       86.22      2.90 o
   6   1   6       61.09       57.56      5.68 o
   7   1   6        2.95        1.56      1.40 o
   8   1   6        6.32        7.82      1.75 o
   9   1   6        0.83        0.62      2.02 o
  -8   2   6        4.55       19.10      6.68 o
  -7   2   6        5.96        2.64      1.40 o
  -6   2   6        5.80        3.26      1.24 o
  -5   2   6        6.19        9.00      1.24 o
  -4   2   6       57.50       59.87      2.80 o
  -3   2   6      951.15     1025.24     86.50 o
  -2   2   6        5.76        6.20      1.16 o
  -1   2   6       16.52        8.57      1.79 o
   0   2   6     2015.37     2142.61     85.39 o
   1   2   6     1476.53     1560.84     24.10 o
   2   2   6      183.77      176.00      4.69 o
   3   2   6      220.15      224.40      4.59 o
   4   2   6       91.17       81.14      2.59 o
   5   2   6       66.41       62.29      5.29 o
   6   2   6        3.78        1.40      1.09 o
   7   2   6      163.57      177.87     10.13 o
   8   2   6        2.50        0.40      2.33 o
   9   2   6        0.05        2.64      2.33 o
  -7   3   6        2.27        2.17      1.71 o
  -6   3   6       20.80       23.30      2.33 o
  -5   3   6       64.03       72.62      3.11 o
  -4   3   6        0.06        0.78      0.62 o
  -3   3   6      267.08      285.33      7.40 o
  -2   3   6      738.20      788.06     28.70 o
  -1   3   6      129.85      153.20      3.67 o
   0   3   6      759.32      813.67     25.22 o
   1   3   6     1659.05     1683.09     25.14 o
   2   3   6       86.55       79.13      3.97 o
   3   3   6       32.42       25.52      1.64 o
   4   3   6       20.50       17.38      4.19 o
   5   3   6       32.64       29.10      2.16 o
   6   3   6        3.54        2.72      1.46 o
   7   3   6       26.25       23.94      3.03 o
   8   3   6        4.06        1.80      2.19 o
   9   3   6        0.01        7.51     11.95 o
  10   3   6        5.86        0.31      3.57 o
  -7   4   6        0.15        3.26      1.86 o
  -6   4   6        3.78        6.05      1.71 o
  -5   4   6       10.72        7.45      1.40 o
  -4   4   6       12.15       11.65      1.24 o
  -3   4   6       39.96       47.56      2.49 o
  -2   4   6        2.72        5.80      2.10 o
  -1   4   6       40.43       34.73      1.41 o
   0   4   6        0.05        0.16      0.37 o
   1   4   6        0.07       -0.07      1.09 o
   2   4   6      634.67      656.95     25.61 o
   3   4   6      628.53      646.05     34.23 o
   4   4   6      126.83      118.35      3.68 o
   5   4   6       47.38       45.64      4.12 o
   6   4   6       35.35       37.62      2.95 o
   7   4   6       18.77       19.97      2.63 o
   8   4   6       39.38       50.34      5.75 o
   9   4   6       12.48       19.10      5.90 o
  10   4   6        0.21        3.88      3.57 o
  -8   5   6       10.66       18.32      5.12 o
  -7   5   6        3.83        5.90      2.48 o
  -6   5   6        0.75        2.33      1.55 o
  -5   5   6       58.31       55.03      2.95 o
  -4   5   6        6.17        2.02      0.78 o
  -3   5   6      152.17      163.58      9.20 o
  -2   5   6      128.12      153.45      5.69 o
  -1   5   6       48.51       38.03      1.68 o
   0   5   6      550.84      559.13     17.34 o
   1   5   6     1822.34     1968.99     38.76 o
   2   5   6     1812.36     1876.35    174.04 o
   3   5   6      167.48      168.06      4.64 o
   4   5   6      155.37      147.09      4.03 o
   5   5   6      280.72      307.91      9.80 o
   6   5   6      149.69      156.25     11.93 o
   7   5   6       46.97       43.52      4.04 o
   8   5   6       18.18       15.37      2.48 o
   9   5   6        0.33       -0.47      1.86 o
  10   5   6        0.04       -3.73      3.73 o
  -6   6   6        6.77       10.09      2.33 o
  -5   6   6        2.56        2.02      1.55 o
  -4   6   6        6.12        6.37      1.71 o
  -3   6   6       18.54       15.53      3.42 o
  -2   6   6      304.73      310.84     13.39 o
  -1   6   6      276.34      301.04     16.29 o
   0   6   6      382.68      395.29      7.09 o
   1   6   6      162.89      173.75      5.78 o
   2   6   6      293.55      313.44     10.04 o
   3   6   6       24.59       21.09      3.65 o
   4   6   6       73.02       73.95      3.19 o
   5   6   6      179.57      172.48      6.45 o
   6   6   6       72.67       77.58      4.06 o
   7   6   6        2.23        4.35      2.64 o
   8   6   6        0.59        2.95      2.17 o
   9   6   6        2.63        4.35      1.86 o
  10   6   6        3.68        1.86      2.64 o
  -6   7   6       13.62       15.84      3.11 o
  -5   7   6        1.55        4.97      2.02 o
  -4   7   6       70.46       69.51      7.62 o
  -3   7   6      197.77      205.50     11.70 o
  -2   7   6      213.82      226.71      7.62 o
  -1   7   6        1.79        1.70      0.78 o
   0   7   6        8.23        6.10      0.88 o
   1   7   6       49.24       43.14      2.28 o
   2   7   6       45.41       47.26      2.80 o
   3   7   6       86.87       92.78      3.59 o
   4   7   6        0.83        3.50      2.33 o
   5   7   6        0.30       -0.93      2.41 o
   6   7   6        6.11        2.67      3.26 o
   7   7   6        3.20        8.07      2.64 o
   8   7   6        2.29        6.21      2.64 o
   9   7   6       34.85       33.09      4.35 o
  10   7   6       65.76       69.17      5.28 o
  -6   8   6       10.62        3.42      3.73 o
  -5   8   6       31.82       26.10      3.26 o
  -4   8   6      323.00      388.95     18.61 o
  -3   8   6       37.33       32.47      4.35 o
  -2   8   6       29.14       28.89      4.19 o
  -1   8   6       75.16       82.46      3.62 o
   0   8   6       79.08       74.66      5.83 o
   1   8   6        0.03       -0.54      0.99 o
   2   8   6       33.52       27.66      4.20 o
   3   8   6        0.27       -0.47      0.62 o
   4   8   6      236.27      264.89      9.01 o
   5   8   6       79.90      104.17      5.68 o
   6   8   6       25.70       25.83      5.13 o
   7   8   6       68.52       69.66      4.98 o
   8   8   6      222.37      258.51     11.39 o
   9   8   6       21.32       14.60      2.80 o
  -5   9   6       11.26       20.96      5.59 o
  -4   9   6        7.42        8.85      3.73 o
  -3   9   6       11.28       16.77      4.35 o
  -2   9   6        6.49        6.05      2.79 o
  -1   9   6       17.70       19.55      3.03 o
   0   9   6        1.39        0.12      1.15 o
   1   9   6        2.62        2.64      1.86 o
   2   9   6      290.86      333.88     16.43 o
   3   9   6      185.67      198.29     10.76 o
   4   9   6      242.04      282.60     15.31 o
   5   9   6      174.38      170.93     14.50 o
   6   9   6      374.90      429.01     17.15 o
   7   9   6      195.71      220.14     15.98 o
   8   9   6      148.82      190.31     10.28 o
   9   9   6       22.19       20.97      3.57 o
  -4  10   6       21.97       33.70      6.06 o
  -3  10   6        0.01        1.09      2.48 o
  -2  10   6        2.27        2.17      1.86 o
  -1  10   6       21.90       24.20      2.54 o
   0  10   6      111.93      139.76     20.94 o
   1  10   6        7.12        8.69      1.60 o
   2  10   6       36.03       38.38      4.51 o
   3  10   6       95.49       69.09      6.07 o
   4  10   6      410.78      423.85     21.95 o
   5  10   6       11.14        3.73      4.19 o
   6  10   6        2.86        6.00      2.09 o
   7  10   6       99.88      109.65     17.11 o
   8  10   6       40.91       38.53      5.90 o
   9  10   6        3.23       -0.47      2.48 o
  -1  11   6        2.33       11.95      3.42 o
   0  11   6       33.98       31.91      4.43 o
   1  11   6        0.00       -0.75      2.64 o
   2  11   6       85.29       76.84      7.00 o
   3  11   6        0.48       -2.33      2.33 o
   4  11   6       10.71        5.74      2.33 o
   5  11   6        4.56       -4.66      4.66 o
   6  11   6       16.55       -2.17      5.59 o
   7  11   6       16.03       15.73      3.73 o
   8  11   6       35.71       42.99      4.53 o
  -2  12   6       27.10        8.39      2.80 o
  -1  12   6        4.27        1.55      2.95 o
   0  12   6       16.56        7.14      3.42 o
   1  12   6        0.34       -1.79      1.79 o
   2  12   6        5.09        1.74      1.76 o
   3  12   6        0.01        1.09      3.57 o
   4  12   6       20.83       16.00      4.04 o
   5  12   6       21.81       10.72      3.42 o
   6  12   6       39.47       22.06      5.90 o
   7  12   6       59.34       49.42      6.53 o
   0  13   6       27.39       38.05      5.59 o
   1  13   6       17.30       16.77      4.35 o
   2  13   6       36.34       11.65      3.88 o
   3  13   6        0.19        4.35      2.95 o
   4  13   6      113.50      134.28     11.67 o
   5  13   6       22.25       14.44      3.26 o
   6  13   6        0.23       -4.50      4.50 o
  -3 -10   7        9.17        7.45      4.81 o
  -2 -10   7        4.93        7.45      4.50 o
  -1 -10   7        7.45        1.55      3.73 o
  -5  -9   7        1.64        1.09      5.28 o
  -4  -9   7       45.84       75.67      9.48 o
  -3  -9   7        0.01        0.62      4.81 o
  -2  -9   7        0.90        0.00      1.55 o
  -1  -9   7        8.87        9.16      3.88 o
   0  -9   7        8.15       11.64      4.35 o
   1  -9   7       42.34       70.85      8.39 o
  -7  -8   7       23.00       21.43      6.21 o
  -6  -8   7       81.85      101.23     14.77 o
  -5  -8   7       56.69       46.16      7.93 o
  -4  -8   7        1.91       -0.93      2.95 o
  -3  -8   7       21.06       24.69      5.13 o
  -2  -8   7       72.27       83.03      5.60 o
  -1  -8   7       21.54       19.10      2.64 o
   0  -8   7       11.09        9.78      2.95 o
   1  -8   7       27.90       29.98      5.75 o
   2  -8   7       85.93       48.62     20.99 o
   3  -8   7        0.16       -2.68      3.88 o
  -7  -7   7        7.21        2.02      8.07 o
  -6  -7   7        0.01       -0.47      6.36 o
  -5  -7   7       36.94       42.72      7.15 o
  -4  -7   7       66.36       64.36      8.55 o
  -3  -7   7        0.01        1.86      3.42 o
  -2  -7   7       42.52       59.67      7.15 o
  -1  -7   7       21.11       10.25      2.33 o
   0  -7   7       28.52       14.29      2.33 o
   1  -7   7        0.04        1.93      2.56 o
   2  -7   7        0.56        1.32      1.69 o
   3  -7   7        1.42        0.48      1.41 o
   4  -7   7        8.48        7.35      2.20 o
  -8  -6   7       15.26       27.17     10.56 o
  -7  -6   7        0.39       12.11      9.47 o
  -6  -6   7        0.03        1.55      3.73 o
  -5  -6   7        6.42        9.78      5.90 o
  -4  -6   7      107.10       85.29      9.49 o
  -3  -6   7        4.50        2.17      1.55 o
  -2  -6   7        0.17       -0.31      0.93 o
  -1  -6   7       12.39       10.63      3.03 o
   0  -6   7       26.45       25.38      1.86 o
   1  -6   7        1.51        1.77      0.77 o
   2  -6   7        9.66        3.38      1.79 o
   3  -6   7       62.83       67.62      8.24 o
   4  -6   7       87.30      109.18      5.91 o
   5  -6   7       32.46       42.56      3.88 o
  -8  -5   7       14.44       13.35      4.97 o
  -7  -5   7        7.84        2.33      5.28 o
  -6  -5   7        0.38        4.97      4.35 o
  -5  -5   7       48.01       60.46      8.55 o
  -4  -5   7       19.77       10.25      1.71 o
  -3  -5   7       18.76       13.98      4.35 o
  -2  -5   7      179.83      186.32     10.37 o
  -1  -5   7       21.19       20.37      1.97 o
   0  -5   7      176.57      193.15      4.30 o
   1  -5   7      130.39      139.36      4.83 o
   2  -5   7      444.37      516.53     10.65 o
   3  -5   7       49.06       53.12      9.56 o
   4  -5   7        1.03        0.62      1.40 o
   5  -5   7       34.89       32.78      3.42 o
   6  -5   7        6.07       -1.71      2.48 o
  -8  -4   7       16.58       21.43      7.45 o
  -7  -4   7       32.78       37.90      7.46 o
  -6  -4   7        0.39        1.24      4.19 o
  -5  -4   7      145.00      143.50     12.15 o
  -4  -4   7      222.97      252.04      6.40 o
  -3  -4   7      267.79      306.38      9.54 o
  -2  -4   7       22.02       19.88      1.55 o
  -1  -4   7      212.39      231.33      6.25 o
   0  -4   7     1036.28     1171.04     17.06 o
   1  -4   7      553.06      615.56     16.08 o
   2  -4   7       48.10       45.77      3.26 o
   3  -4   7       34.40       35.65      5.20 o
   4  -4   7       15.27       12.73      1.86 o
   5  -4   7        3.42        3.73      1.55 o
   6  -4   7        5.73        2.33      1.40 o
   7  -4   7        0.00       -2.48      2.48 o
  -9  -3   7        2.45        2.48      6.83 o
  -8  -3   7        0.33        1.55      4.66 o
  -7  -3   7       99.31      114.51     12.14 o
  -6  -3   7        5.81        4.19      3.26 o
  -5  -3   7        7.84        7.14      1.09 o
  -4  -3   7        4.98        3.57      0.93 o
  -3  -3   7      228.56      250.36      6.09 o
  -2  -3   7      692.83      778.33     32.02 o
  -1  -3   7      157.88      163.63      4.23 o
   0  -3   7       64.16       57.68      1.98 o
   1  -3   7        2.13        1.38      0.70 o
   2  -3   7        9.87        5.61      0.68 o
   3  -3   7       71.20       71.43      2.16 o
   4  -3   7       47.06       41.34      3.11 o
   5  -3   7        3.34        3.42      1.55 o
   6  -3   7        0.04        0.00      1.40 o
   7  -3   7        8.35        3.26      2.17 o
  -9  -2   7        0.44       11.49      5.43 o
  -8  -2   7        0.12       -2.33      2.33 o
  -7  -2   7       25.66       17.24      5.28 o
  -6  -2   7       86.91       76.07     11.82 o
  -5  -2   7       52.16       43.53      8.86 o
  -4  -2   7      145.61      161.65      4.52 o
  -3  -2   7       70.77       81.99      2.80 o
  -2  -2   7      159.89      186.64      5.42 o
  -1  -2   7      862.29      924.52     62.58 o
   0  -2   7      192.72      187.50      3.65 o
   1  -2   7       79.85       88.93      2.35 o
   2  -2   7       46.43       43.14      2.41 o
   3  -2   7      137.40      132.36      3.22 o
   4  -2   7        3.30        2.94      0.63 o
   5  -2   7       27.41       25.94      3.26 o
   6  -2   7       22.18       15.84      2.49 o
   7  -2   7        5.33        0.16      1.86 o
   8  -2   7       74.18       87.69      6.69 o
  -8  -1   7        0.02        6.99      5.12 o
  -7  -1   7        2.26        0.31      2.17 o
  -6  -1   7       11.01        4.81      2.64 o
  -5  -1   7       57.58       75.72      9.64 o
  -4  -1   7       25.08       26.25      1.40 o
  -3  -1   7     1087.76     1182.80     43.42 o
  -2  -1   7      363.42      394.62      9.80 o
  -1  -1   7      245.11      255.23     13.31 o
   0  -1   7      490.94      499.54     10.50 o
   1  -1   7      175.23      169.91      6.95 o
   2  -1   7       11.26        8.49      0.71 o
   3  -1   7      224.20      250.44      5.94 o
   4  -1   7       90.91       86.41      7.39 o
   5  -1   7        0.61        1.01      0.59 o
   6  -1   7       36.81       48.01      6.21 o
   7  -1   7       15.12       13.82      3.42 o
   8  -1   7       10.60       26.55      7.30 o
  -8   0   7       45.63       38.07      7.61 o
  -7   0   7       10.27        6.99      3.42 o
  -6   0   7       93.02      107.83      4.67 o
  -5   0   7      175.83      214.63      7.02 o
  -4   0   7        5.39        9.47      4.35 o
  -3   0   7      325.33      348.23     11.14 o
  -2   0   7      344.13      341.73     11.07 o
  -1   0   7       20.22       18.33      1.11 o
   0   0   7        4.30        3.56      0.48 o
   1   0   7      399.73      416.29      6.79 o
   2   0   7       68.17       64.83      2.06 o
   3   0   7       54.39       58.81      2.25 o
   4   0   7      224.45      241.83      5.46 o
   5   0   7       51.12       48.47      2.50 o
   6   0   7       13.48       14.09      4.35 o
   7   0   7        7.51        2.33      2.95 o
   8   0   7       14.11       20.81      5.12 o
   9   0   7        0.26        5.74      2.95 o
  -8   1   7       42.93       51.12      8.55 o
  -7   1   7      171.45      164.73     13.25 o
  -6   1   7      150.20      174.36      6.70 o
  -5   1   7       72.40       74.97      3.58 o
  -4   1   7        0.07        1.86      2.95 o
  -3   1   7        0.45        2.33      1.86 o
  -2   1   7        1.57        2.08      1.12 o
  -1   1   7        3.53        2.33      0.57 o
   0   1   7        0.03        0.40      0.47 o
   1   1   7       14.82       14.11      1.24 o
   2   1   7      167.55      179.66      3.75 o
   3   1   7      321.48      349.38      6.74 o
   4   1   7        1.23        0.93      0.93 o
   5   1   7       16.56       13.87      1.52 o
   6   1   7      110.67      123.02      4.29 o
   7   1   7       54.62       46.32      6.68 o
   8   1   7        1.56        0.93      2.79 o
   9   1   7       27.20       22.68      5.28 o
  -7   2   7        8.60       13.35      7.92 o
  -6   2   7       26.63       29.51      2.64 o
  -5   2   7        2.61        3.57      0.93 o
  -4   2   7       20.00       21.59      1.40 o
  -3   2   7      131.32      118.47      7.48 o
  -2   2   7       16.21       18.25      1.64 o
  -1   2   7       78.32       76.16      5.68 o
   0   2   7       76.69       70.92      2.76 o
   1   2   7       12.29        7.32      1.32 o
   2   2   7      181.21      162.62      5.31 o
   3   2   7       62.17       64.83      2.08 o
   4   2   7       88.63       94.26      3.03 o
   5   2   7       83.16       72.75      3.13 o
   6   2   7        0.22        0.53      1.32 o
   7   2   7       30.81       29.08      6.99 o
   8   2   7      123.07      132.70     24.21 o
   9   2   7        0.35        1.55      3.26 o
  -7   3   7        6.33        4.19      4.97 o
  -6   3   7       78.41       97.51      4.98 o
  -5   3   7       97.68      100.54      3.74 o
  -4   3   7       15.19       13.82      1.09 o
  -3   3   7       79.53       73.14      3.11 o
  -2   3   7       99.13       84.26      4.52 o
  -1   3   7        1.16        3.55      0.44 o
   0   3   7      302.90      305.81      7.37 o
   1   3   7      321.18      322.78      7.46 o
   2   3   7      234.44      225.57      4.63 o
   3   3   7       63.45       59.53      2.19 o
   4   3   7      144.63      151.23      4.24 o
   5   3   7      335.57      345.32      9.72 o
   6   3   7      212.41      247.88     11.32 o
   7   3   7        0.01        0.31      2.64 o
   8   3   7        6.25        1.43      1.32 o
   9   3   7        2.77        4.81      2.64 o
  -8   4   7        2.37        7.14      5.12 o
  -7   4   7       21.78       17.08      6.83 o
  -6   4   7       22.91       20.66      2.49 o
  -5   4   7       32.66       27.19      2.33 o
  -4   4   7       74.11       72.17      3.73 o
  -3   4   7      111.84      111.36      8.57 o
  -2   4   7       12.70        6.99      2.17 o
  -1   4   7      226.09      242.22      6.04 o
   0   4   7      141.78      145.78      4.60 o
   1   4   7      596.60      622.35     11.25 o
   2   4   7       17.73       17.19      2.56 o
   3   4   7      203.40      193.10      5.29 o
   4   4   7       92.30       91.50      4.75 o
   5   4   7      133.36      155.20     14.10 o
   6   4   7      197.15      218.91     13.58 o
   7   4   7       17.07       18.98      6.44 o
   8   4   7       16.27       14.45      2.70 o
   9   4   7        1.11        0.41      5.98 o
  -6   5   7       10.65        8.38      3.88 o
  -5   5   7       16.37       23.29      2.33 o
  -4   5   7        8.06        4.81      1.09 o
  -3   5   7       17.35       14.91      3.26 o
  -2   5   7        0.50        1.71      1.86 o
  -1   5   7       69.11       63.68      2.63 o
   0   5   7       43.63       32.00      2.95 o
   1   5   7      177.97      185.85      7.03 o
   2   5   7       39.29       42.25      4.74 o
   3   5   7       62.45       52.96      2.76 o
   4   5   7      780.28      788.17     20.96 o
   5   5   7      418.48      471.50     15.00 o
   6   5   7      187.17      200.82     18.57 o
   7   5   7       25.23       25.31      4.12 o
   8   5   7        2.25        2.27      2.50 o
   9   5   7        0.47       -1.31      2.72 o
  10   5   7       13.34        5.31      3.11 o
  -6   6   7        1.64        4.35      4.50 o
  -5   6   7        0.79        6.05      2.64 o
  -4   6   7        0.48       -1.09      2.79 o
  -3   6   7       41.07       29.22      4.66 o
  -2   6   7        6.26        3.38      2.10 o
  -1   6   7       12.39        7.23      1.71 o
   0   6   7        0.25        1.46      0.82 o
   1   6   7      134.04      133.45      5.61 o
   2   6   7     1009.68      970.24     25.79 o
   3   6   7      226.91      244.95      8.45 o
   4   6   7      246.20      243.54      8.68 o
   5   6   7       96.04       99.28      7.47 o
   6   6   7       42.72       42.27      3.25 o
   7   6   7        8.34       11.11      3.88 o
   8   6   7       38.15       38.09     13.36 o
   9   6   7        0.45       -1.53      5.12 o
  -5   7   7       24.27       20.97      5.28 o
  -4   7   7      120.58      141.98      9.50 o
  -3   7   7       57.76       50.99      5.75 o
  -2   7   7        2.43        0.46      1.94 o
  -1   7   7      220.76      233.34      7.82 o
   0   7   7     1414.93     1559.47     30.57 o
   1   7   7      279.56      301.27     25.59 o
   2   7   7       78.75       74.84      5.76 o
   3   7   7       73.17       66.21      4.12 o
   4   7   7      134.73      144.56     17.22 o
   5   7   7        2.45        1.68      1.67 o
   6   7   7       38.98       36.77      9.25 o
   7   7   7       14.43        9.51      3.03 o
   8   7   7       29.52       24.09      3.81 o
   9   7   7       32.86       26.53     10.64 o
  -6   8   7        0.05        4.97      4.19 o
  -5   8   7        1.70       -0.16      2.64 o
  -4   8   7       57.18       60.31      7.46 o
  -3   8   7      153.46      148.01     10.13 o
  -2   8   7      351.18      381.01     17.85 o
  -1   8   7      220.29      238.61      8.72 o
   0   8   7      179.38      190.65      9.44 o
   1   8   7       28.26       29.37      3.57 o
   2   8   7       32.39       26.10      3.88 o
   3   8   7       99.94      107.41      7.63 o
   4   8   7       15.88        8.19      1.79 o
   5   8   7        4.46        1.49      1.75 o
   6   8   7        9.92        4.76      6.60 o
   7   8   7        0.00       -1.68      1.68 o
   8   8   7        3.03       -2.87      2.87 o
   9   8   7        0.59       -1.77      1.77 o
  -5   9   7       11.93       14.28      5.59 o
  -4   9   7      112.83      118.42     10.27 o
  -3   9   7       20.80       19.26      3.73 o
  -2   9   7        0.29        1.09      1.40 o
  -1   9   7       11.20        7.61      2.48 o
   0   9   7        0.05        0.47      0.94 o
   1   9   7       95.11      110.63     10.35 o
   2   9   7        3.86        2.64      1.86 o
   3   9   7       71.01       81.80      5.75 o
   4   9   7      121.89      113.98      7.94 o
   5   9   7        6.64        2.62      1.49 o
   6   9   7        2.27        1.71      2.05 o
   7   9   7      114.35      137.94      6.53 o
   8   9   7       71.17       63.95     12.75 o
   9   9   7        4.78        6.32      5.67 o
  -4  10   7        1.55       11.64      4.81 o
  -3  10   7       84.99       86.31      8.24 o
  -2  10   7        8.89        5.12      2.02 o
  -1  10   7       20.98       26.87      6.21 o
   0  10   7       17.46       18.85      2.47 o
   1  10   7       85.29      101.70      7.23 o
   2  10   7       25.88       14.76      3.11 o
   3  10   7        3.01        7.30      2.95 o
   4  10   7        3.42       -0.93      2.64 o
   5  10   7        0.47        0.00      2.17 o
   6  10   7       47.30       39.94     11.34 o
   7  10   7       33.63       33.08      7.38 o
   8  10   7        1.24        0.42      2.54 o
  -1  11   7        8.97        9.47      4.50 o
   0  11   7        0.99        2.02      2.17 o
   1  11   7       29.18       38.52      6.06 o
   2  11   7       14.70       16.15      3.73 o
   3  11   7        0.88       -1.40      2.33 o
   4  11   7       15.05        0.47      2.17 o
   5  11   7        7.13        8.23      2.64 o
   6  11   7        5.24       -4.19      4.19 o
   7  11   7        8.77        0.18      5.82 o
   8  11   7        8.14       -2.59      2.97 o
   0  12   7       21.45       19.26      3.88 o
   2  12   7       99.32      101.43      9.18 o
   4  12   7        6.89        6.83      3.42 o
   5  12   7        1.62        1.71      3.10 o
   6  12   7       11.04        8.69      4.50 o
   7  12   7        0.28       -5.90      7.76 o
   1  13   7        0.04       -1.71      1.71 o
   2  13   7        3.42        5.28      3.57 o
   3  13   7       37.34       16.00      4.51 o
   4  13   7        9.30       14.59      4.35 o
   5  13   7        4.79        2.02      3.10 o
  -4  -9   8       11.37       24.84      6.99 o
  -3  -9   8       15.64       20.81      4.04 o
  -2  -9   8        0.00       -1.86      1.86 o
  -1  -9   8       12.81       19.41      5.59 o
   0  -9   8        1.17        1.40      4.66 o
  -5  -8   8       54.25       70.09     10.41 o
  -4  -8   8        0.83        4.66      4.81 o
  -3  -8   8       29.86       27.03      5.90 o
  -2  -8   8       81.33      105.90      7.62 o
  -1  -8   8       75.72       77.28      7.62 o
   0  -8   8        3.09        9.16      4.04 o
   1  -8   8        1.77        5.90      4.19 o
   2  -8   8        4.10        3.46      2.48 o
  -6  -7   8        0.07       -5.43      5.43 o
  -5  -7   8      113.20      149.07     14.63 o
  -4  -7   8       80.31       99.99     13.22 o
  -3  -7   8       73.38       91.12      9.95 o
  -2  -7   8       43.16       41.33      3.73 o
  -1  -7   8       46.18       49.88      4.66 o
   0  -7   8       12.33       17.55      4.04 o
   1  -7   8        0.67        3.73      3.73 o
   2  -7   8        7.46       12.92     12.65 o
   3  -7   8        0.37       -3.26      3.26 o
  -7  -6   8       86.51      105.44     12.75 o
  -6  -6   8       32.24       21.90      6.52 o
  -5  -6   8       57.34       50.05      7.46 o
  -4  -6   8       84.96       64.08      8.24 o
  -3  -6   8       53.21       56.89      7.62 o
  -2  -6   8        6.39       10.56      2.33 o
  -1  -6   8        8.67        7.30      1.86 o
   0  -6   8       38.68       32.78      3.42 o
   1  -6   8       17.42       16.13      2.41 o
   2  -6   8        0.00        0.25      2.33 o
   3  -6   8        2.96        3.61      2.02 o
   4  -6   8      127.89       96.66     12.30 o
   5  -6   8        0.04       -1.09      2.02 o
  -8  -5   8       12.17       11.96      6.21 o
  -7  -5   8       53.60       69.47     11.34 o
  -6  -5   8       20.51       17.24      9.16 o
  -5  -5   8       11.65       10.25      3.88 o
  -4  -5   8       12.20       13.04      4.66 o
  -3  -5   8       57.00       30.31      5.29 o
  -2  -5   8        1.41        0.16      1.55 o
  -1  -5   8        0.25       -1.49      2.02 o
   0  -5   8       33.91       35.37      1.83 o
   1  -5   8       92.90       91.84      4.82 o
   2  -5   8       60.44       64.36      3.55 o
   3  -5   8        0.00        0.60      1.00 o
   4  -5   8       49.91       64.65      4.66 o
   5  -5   8      122.06      152.68      8.09 o
  -8  -4   8        0.09       -5.59      5.74 o
  -7  -4   8        0.58        3.88      4.50 o
  -6  -4   8       31.78       32.47      6.52 o
  -4  -4   8      103.04      102.25     10.43 o
  -3  -4   8      314.40      365.27      8.92 o
  -2  -4   8       40.62       40.56      2.64 o
  -1  -4   8      149.81      172.33      5.61 o
   0  -4   8      206.93      246.71      6.79 o
   1  -4   8      188.52      214.39      5.19 o
   2  -4   8      208.50      244.02     18.10 o
   3  -4   8      548.65      672.74     38.15 o
   4  -4   8      190.50      211.74      9.98 o
   5  -4   8       81.03       91.44      5.44 o
   6  -4   8       13.16       10.87      2.48 o
  -8  -3   8       26.89       11.18      6.83 o
  -7  -3   8       23.58       29.20      9.01 o
  -6  -3   8       31.69       19.88      6.06 o
  -5  -3   8       69.32       68.42      9.49 o
  -4  -3   8       14.31       14.75      1.86 o
  -3  -3   8      275.17      319.66     10.63 o
  -2  -3   8       30.12       27.81      2.33 o
  -1  -3   8        4.05        1.09      0.58 o
   0  -3   8      755.74      870.36     25.29 o
   1  -3   8     1478.90     1727.45     39.82 o
   2  -3   8       72.70       76.45      2.19 o
   3  -3   8       56.66       57.95      7.54 o
   4  -3   8       82.57       89.13      4.51 o
   5  -3   8       10.83       11.33      2.17 o
   6  -3   8       10.53       13.66      2.48 o
   7  -3   8       13.12       18.32      3.42 o
  -7  -2   8       12.23        6.52      4.19 o
  -6  -2   8        0.03       -0.93      1.86 o
  -5  -2   8      136.95      133.96      6.39 o
  -4  -2   8       10.83       12.73      2.17 o
  -3  -2   8       59.58       53.49      3.42 o
  -2  -2   8      266.06      272.99      9.70 o
  -1  -2   8     1266.09     1434.60     25.44 o
   0  -2   8       54.63       50.99      2.25 o
   1  -2   8       14.10       13.21      2.25 o
   2  -2   8        6.18        3.21      1.01 o
   3  -2   8        1.86        1.22      1.09 o
   4  -2   8        0.67        0.38      0.62 o
   5  -2   8       26.68       26.10      2.80 o
   6  -2   8        0.58        0.78      1.40 o
   7  -2   8        0.32        1.86      2.33 o
  -8  -1   8       31.01       26.56      9.01 o
  -7  -1   8        0.45       -4.35      4.35 o
  -6  -1   8        0.80       -2.95      2.95 o
  -5  -1   8       52.12       54.25      7.93 o
  -4  -1   8      331.99      375.30     12.69 o
  -3  -1   8      581.84      643.65     18.31 o
  -2  -1   8       59.27       67.34      3.58 o
  -1  -1   8        3.52        4.04      0.93 o
   0  -1   8        4.28        3.88      1.63 o
   1  -1   8      100.06      105.65      2.53 o
   2  -1   8      117.31      116.96      2.66 o
   3  -1   8       10.86       14.12      2.10 o
   4  -1   8       53.06       49.45      4.74 o
   5  -1   8       48.80       52.28      2.82 o
   6  -1   8        0.09        5.59      3.26 o
   7  -1   8        0.55       12.88      5.59 o
   8  -1   8        0.78       -2.33      2.33 o
  -8   0   8        1.31        2.48      4.50 o
  -7   0   8       18.07       33.08      6.83 o
  -6   0   8       27.92       29.51      5.59 o
  -5   0   8      555.26      602.21     28.81 o
  -4   0   8       89.51       93.21      5.14 o
  -3   0   8      235.92      249.94      9.22 o
  -2   0   8       31.65       25.64      2.33 o
  -1   0   8       13.94       10.23      3.57 o
   0   0   8      133.69      141.11      5.15 o
   1   0   8       45.70       50.28      1.53 o
   2   0   8      456.17      484.13     18.18 o
   3   0   8      162.57      180.53      4.62 o
   4   0   8        2.65        2.33      2.48 o
   5   0   8       43.77       38.63      5.44 o
   6   0   8       48.49       51.65      3.73 o
   7   0   8       14.60       11.34      3.88 o
   8   0   8        4.18       14.90      5.43 o
  -8   1   8        0.03        4.35      4.50 o
  -7   1   8       85.05       72.32      9.64 o
  -6   1   8       44.63       47.71      8.24 o
  -5   1   8      141.24      145.82     11.37 o
  -4   1   8      306.98      333.44     19.57 o
  -3   1   8       66.98       57.86      3.73 o
  -2   1   8       97.63       97.01      3.27 o
  -1   1   8      130.29      133.87      4.99 o
   0   1   8      316.63      303.09      6.34 o
   1   1   8        3.14        2.37      2.56 o
   2   1   8      110.71      107.89      2.88 o
   3   1   8      110.02      104.33      3.39 o
   4   1   8       18.04       19.72      2.02 o
   5   1   8        0.41        0.78      1.01 o
   6   1   8      107.26      117.23      5.04 o
   7   1   8        9.85       15.53      4.35 o
   8   1   8        0.08       -2.17      2.17 o
   9   1   8       24.72       29.82      6.06 o
  -7   2   8        6.81        1.55      4.19 o
  -6   2   8       39.76       30.30      5.90 o
  -5   2   8        0.08        2.02      3.42 o
  -4   2   8       72.23       66.41      9.80 o
  -3   2   8       33.35       28.44      5.59 o
  -2   2   8        0.19        0.31      0.31 o
  -1   2   8        7.21        7.92      1.55 o
   0   2   8      106.47       97.96      4.21 o
   1   2   8       40.75       39.69      1.81 o
   2   2   8      117.91      118.13      7.71 o
   3   2   8       98.33      106.93      3.12 o
   4   2   8       42.04       38.75      1.90 o
   5   2   8       30.42       31.11      3.50 o
   6   2   8       21.20       19.91      4.27 o
   7   2   8        0.86        1.61      1.13 o
   8   2   8       48.39       63.25      7.15 o
   9   2   8       27.47       36.81      6.37 o
  -8   3   8       24.38        2.33      5.44 o
  -7   3   8       24.54       29.66      6.68 o
  -6   3   8        1.71        1.86      3.57 o
  -5   3   8       22.37       29.67      5.44 o
  -4   3   8       18.81       18.02      1.71 o
  -3   3   8        6.43        7.76      3.26 o
  -2   3   8        9.31        9.63      2.95 o
  -1   3   8      284.35      266.15      9.71 o
   0   3   8      112.63      114.52      4.99 o
   1   3   8       46.16       32.28      3.81 o
   2   3   8       80.40       69.11      2.10 o
   3   3   8      184.43      203.07      5.22 o
   4   3   8      178.99      196.85     13.42 o
   5   3   8        4.31        3.21      3.80 o
   6   3   8       87.89       95.48      9.80 o
   7   3   8      346.54      427.57     16.04 o
   8   3   8      276.00      358.09     12.52 o
   9   3   8       25.53       28.27      5.75 o
  -7   4   8       36.85       47.69      9.17 o
  -6   4   8        1.48        3.42      3.10 o
  -5   4   8       19.80       16.31      4.19 o
  -4   4   8       22.57       22.37      1.86 o
  -3   4   8       57.82       57.37      5.60 o
  -2   4   8       40.87       37.92      4.35 o
  -1   4   8      306.42      321.53     14.34 o
   0   4   8      123.23      111.21      4.12 o
   1   4   8       17.71       15.69      2.17 o
   2   4   8       96.45       87.30      2.92 o
   3   4   8        6.55        8.83      1.71 o
   4   4   8       68.63       58.21      2.76 o
   5   4   8       92.18       76.81      7.31 o
   6   4   8      341.44      386.19     14.72 o
   8   4   8       21.62       22.86      3.96 o
   9   4   8        8.83       19.41      5.43 o
  -6   5   8        3.26        0.93      4.66 o
  -5   5   8       11.05        4.81      4.19 o
  -4   5   8       21.72       23.45      4.66 o
  -3   5   8      121.82      119.29      9.03 o
  -2   5   8      156.21      150.93      9.82 o
  -1   5   8       50.63       49.97      3.34 o
   0   5   8       95.07       91.39      4.00 o
   1   5   8        0.48       -1.55      1.55 o
   2   5   8      273.66      262.38      6.75 o
   3   5   8      182.10      169.06      8.04 o
   4   5   8      590.97      613.69     23.84 o
   5   5   8       98.13       98.04      5.76 o
   6   5   8        0.00        1.60      1.94 o
   7   5   8       27.94       34.56      6.60 o
   8   5   8        2.39        1.61      1.94 o
   9   5   8        0.00        1.24      1.56 o
  -6   6   8        3.05       -3.42      4.81 o
  -5   6   8        2.03        3.26      4.19 o
  -4   6   8        0.73        0.62      4.50 o
  -3   6   8        0.99        9.94      4.19 o
  -2   6   8       83.07       90.08      7.16 o
  -1   6   8        7.53        5.09      2.87 o
   0   6   8        6.56        4.78      2.72 o
   1   6   8      101.29       99.80      6.85 o
   2   6   8     1597.95     1755.55     62.55 o
   3   6   8       56.66       48.47      4.51 o
   4   6   8      108.56      105.91      4.95 o
   5   6   8       21.80       24.99      2.91 o
   6   6   8        2.77        2.68      1.15 o
   7   6   8       15.23       19.64      5.05 o
   8   6   8       23.90       21.17      3.88 o
   9   6   8        3.89        2.48      4.04 o
  -6   7   8        2.28       -0.62      2.33 o
  -5   7   8       38.22       52.82      7.46 o
  -4   7   8       16.23       18.32      4.81 o
  -3   7   8       64.81       58.61      7.00 o
  -2   7   8       25.03       24.77      3.01 o
  -1   7   8        0.43       -1.44      1.47 o
   0   7   8      181.30      172.42     17.94 o
   1   7   8        5.85        4.50      0.62 o
   2   7   8       66.48       48.99      5.75 o
   3   7   8      229.20      245.60      9.57 o
   4   7   8      139.49      151.71      6.59 o
   5   7   8       21.34       20.56      3.73 o
   6   7   8       17.37       14.24      3.80 o
   7   7   8       10.73        8.70      5.82 o
   9   7   8       16.35       10.53      2.72 o
  -5   8   8       34.40       38.84      7.15 o
  -4   8   8        5.05        3.57      4.35 o
  -3   8   8       39.38       29.21      4.51 o
  -2   8   8      108.41      127.78      9.18 o
  -1   8   8        2.37        0.88      2.95 o
   0   8   8       46.08       44.59      4.74 o
   1   8   8      328.43      380.96     29.20 o
   2   8   8      149.67      173.77      9.51 o
   3   8   8        1.88       -0.31      0.93 o
   4   8   8       43.12       43.25      3.74 o
   5   8   8       17.11       11.57      1.92 o
   6   8   8       20.64       14.79      2.41 o
   7   8   8        0.13       -0.75      2.12 o
   8   8   8        0.29        0.62      4.66 o
   9   8   8        0.77        0.00      5.67 o
  -4   9   8      162.94      196.89     14.95 o
  -3   9   8      172.59      204.91     14.18 o
  -2   9   8        3.44        4.50      3.10 o
  -1   9   8      173.06      178.16     11.07 o
   0   9   8        1.56        1.86      2.48 o
   1   9   8       58.09       59.62      5.13 o
   2   9   8       15.48       18.95      5.12 o
   3   9   8        1.70        4.35      3.73 o
   4   9   8        0.06        4.19      2.48 o
   5   9   8        0.00       -0.47      1.10 o
   6   9   8        2.42        2.32      3.18 o
   7   9   8        7.52        2.48      2.31 o
   8   9   8        0.63       -1.88      1.88 o
  -4  10   8        0.03        8.38      5.28 o
  -3  10   8       10.27        1.55      2.79 o
  -2  10   8        0.12        0.78      2.33 o
  -1  10   8       18.41       23.76      4.35 o
   0  10   8       22.24       17.71      3.57 o
   1  10   8       62.71       52.70      6.06 o
   2  10   8       48.80       50.97      5.28 o
   3  10   8        3.30        1.09      1.24 o
   4  10   8        0.60        3.57      2.64 o
   5  10   8       34.67       35.11      4.66 o
   6  10   8       15.67       15.71      2.69 o
   7  10   8        6.70        1.45      2.72 o
   8  10   8       13.63        7.76      7.84 o
  -2  11   8       15.21       16.30      5.59 o
  -1  11   8       13.64       17.24      6.37 o
   0  11   8       33.26       36.82      5.75 o
   1  11   8       19.00       29.20      6.06 o
   2  11   8       40.01       61.68      6.21 o
   3  11   8       76.17       75.11      9.49 o
   4  11   8        2.08        6.68      3.42 o
   5  11   8        7.57        5.90      3.11 o
   6  11   8       56.14       61.86      7.46 o
   7  11   8        3.61        0.89      2.21 o
  -1  12   8        1.65        2.02      3.88 o
   0  12   8        6.68        7.14      3.88 o
   1  12   8       19.04       19.10      4.04 o
   2  12   8        2.30        0.93      2.79 o
   3  12   8        1.13       -0.16      2.17 o
   4  12   8       21.89       20.97      5.59 o
   5  12   8        0.55       -0.16      1.55 o
   2  13   8       30.20       31.07      5.59 o
   3  13   8       53.64       53.92      6.37 o
  -4  -8   9        5.29        5.74      5.12 o
  -3  -8   9        7.61        5.59      2.95 o
  -2  -8   9        1.62        0.31      2.33 o
  -1  -8   9        2.16        5.90      3.73 o
   0  -8   9       17.01       19.72      5.12 o
  -5  -7   9        0.01        0.47      5.74 o
  -4  -7   9        1.42        7.92      7.14 o
  -3  -7   9       20.31       17.86      2.95 o
  -2  -7   9       39.71       30.76      4.35 o
  -1  -7   9       17.62       30.28      6.06 o
   0  -7   9        3.16        2.95      2.79 o
   1  -7   9       45.04       57.65      7.61 o
   2  -7   9        1.67        1.19      1.72 o
  -6  -6   9       18.79       33.08      8.39 o
  -5  -6   9       18.10       11.34      6.83 o
  -4  -6   9       43.91       42.26      7.77 o
  -3  -6   9      158.21      208.90     15.11 o
  -2  -6   9       25.07       22.83      3.26 o
  -1  -6   9       43.70       38.22      3.57 o
   0  -6   9       68.81       70.43      5.13 o
   1  -6   9       89.92      103.75      6.10 o
   2  -6   9       37.74       33.78      4.12 o
   3  -6   9       25.38       22.46      3.28 o
   4  -6   9        2.07        1.40      2.17 o
  -7  -5   9       20.03        9.47      4.97 o
  -6  -5   9       59.06       42.74      7.46 o
  -5  -5   9      181.97      161.15     15.43 o
  -4  -5   9        0.02       -2.17      2.17 o
  -3  -5   9        1.46        2.79      2.95 o
  -2  -5   9      134.47      139.69      8.25 o
  -1  -5   9       43.15       42.42      3.57 o
   0  -5   9       17.54       18.17      2.48 o
   1  -5   9        1.88        0.57      0.97 o
   2  -5   9        3.11        2.13      1.27 o
   3  -5   9        1.78        3.26      1.71 o
   4  -5   9       12.64        7.61      1.86 o
   5  -5   9       47.47       28.90      4.66 o
  -7  -4   9       47.95       72.41     10.72 o
  -6  -4   9        0.35       -0.78      3.88 o
  -5  -4   9        1.68        7.76      7.45 o
  -4  -4   9       12.22        3.26      3.26 o
  -3  -4   9        0.42        0.47      2.33 o
  -2  -4   9        1.42       -0.47      1.40 o
  -1  -4   9       10.82       11.02      2.17 o
   0  -4   9      149.17      152.84      5.88 o
   1  -4   9       75.59       83.30      4.67 o
   2  -4   9        4.51        3.66      1.63 o
   3  -4   9       71.60       80.23      4.82 o
   4  -4   9        9.23        7.14      2.02 o
   5  -4   9       54.50       55.48      4.35 o
  -6  -3   9        0.65        3.10      3.88 o
  -5  -3   9        1.42        2.02      2.48 o
  -4  -3   9       22.65       23.76      5.44 o
  -3  -3   9        1.92        4.19      2.95 o
  -2  -3   9       13.11       11.96      1.71 o
  -1  -3   9      192.23      225.91      6.55 o
   0  -3   9        0.90        0.13      0.60 o
   1  -3   9      370.87      403.71      7.14 o
   2  -3   9       32.48       35.87      2.63 o
   3  -3   9      103.65      116.09      5.76 o
   4  -3   9       31.88       29.52      3.26 o
   5  -3   9        2.79        0.78      1.24 o
   6  -3   9       10.93       11.18      2.17 o
  -8  -2   9        3.61       -4.19      4.19 o
  -7  -2   9        0.65        0.93      2.95 o
  -6  -2   9       44.70       37.91      6.99 o
  -5  -2   9       89.86       88.98     10.73 o
  -4  -2   9       75.69       72.94      4.67 o
  -3  -2   9       78.00       81.97      4.36 o
  -2  -2   9        5.54        5.59      1.09 o
  -1  -2   9       37.89       30.77      2.18 o
   0  -2   9       20.69       20.54      1.26 o
   1  -2   9        3.98        3.07      0.71 o
   2  -2   9      112.67      111.10      3.02 o
   3  -2   9       65.47       65.02      2.90 o
   4  -2   9        0.03        1.71      1.55 o
   5  -2   9        0.82       -0.93      1.86 o
   6  -2   9        1.43       -0.16      1.40 o
   7  -2   9        3.12       -0.47      1.55 o
  -8  -1   9        4.92        0.62      2.95 o
  -7  -1   9        0.04        0.93      2.48 o
  -6  -1   9       71.15       57.68      7.93 o
  -5  -1   9      134.79      153.09     11.99 o
  -4  -1   9       19.83       15.22      2.95 o
  -3  -1   9       57.36       54.26      3.73 o
  -2  -1   9       22.34       17.55      1.71 o
  -1  -1   9       81.16       81.53      3.58 o
   0  -1   9      379.49      395.46      7.46 o
   1  -1   9        0.85        0.71      0.48 o
   2  -1   9        3.03        3.43      0.78 o
   3  -1   9       15.95       11.37      1.21 o
   4  -1   9        1.45        3.22      1.08 o
   5  -1   9       13.58        9.47      2.64 o
   6  -1   9        7.41        6.21      2.48 o
   7  -1   9        0.16        0.47      1.71 o
  -8   0   9        1.73        2.33      4.97 o
  -6   0   9        3.87       -3.57      4.35 o
  -5   0   9      121.18      129.69     11.37 o
  -4   0   9      379.17      428.21     21.79 o
  -3   0   9        3.72        5.12      1.86 o
  -2   0   9      267.54      263.54      9.07 o
  -1   0   9      113.48      116.18      4.21 o
   0   0   9       79.04       81.86      3.97 o
   1   0   9        0.17       -0.80      0.85 o
   2   0   9       71.84       66.91      2.40 o
   3   0   9      137.95      148.62      7.40 o
   4   0   9       59.05       49.67      4.12 o
   5   0   9        9.59        6.71      2.79 o
   6   0   9       33.13       52.35      6.37 o
   7   0   9       11.64       13.82      4.04 o
   8   0   9       13.35       13.51      5.28 o
  -8   1   9        9.28        9.01      6.21 o
  -7   1   9       85.20       95.80     12.29 o
  -6   1   9       80.09       90.04     11.66 o
  -5   1   9       89.49      102.67     10.42 o
  -4   1   9        8.03       14.28      4.19 o
  -3   1   9      178.15      161.91      9.98 o
  -2   1   9       85.19       91.65      3.27 o
  -1   1   9      171.15      182.38      5.30 o
   0   1   9      312.97      338.83      7.83 o
   1   1   9      327.62      343.20      7.52 o
   2   1   9      162.39      140.83      5.46 o
   3   1   9        9.51        7.68      1.16 o
   4   1   9       49.28       45.27      4.12 o
   5   1   9        7.41        3.97      1.14 o
   6   1   9       24.61       23.56      2.28 o
   7   1   9        4.88        6.68      4.04 o
   8   1   9        0.02        4.35      3.88 o
  -7   2   9        0.91        2.17      6.68 o
  -6   2   9       43.62       50.03     11.03 o
  -5   2   9       29.30       32.00      5.90 o
  -4   2   9       89.87       90.09      8.56 o
  -3   2   9       28.22       23.77      1.55 o
  -2   2   9       46.18       43.52      1.87 o
  -1   2   9      351.93      367.96     11.76 o
   0   2   9      237.03      223.68      5.53 o
   1   2   9       44.21       27.19      2.64 o
   2   2   9       61.76       39.36      4.82 o
   3   2   9       84.93       88.81      9.57 o
   4   2   9       28.97       31.37      2.12 o
   5   2   9        0.92       -0.20      1.09 o
   6   2   9       46.08       49.24      7.85 o
   7   2   9      157.40      190.14     20.95 o
   8   2   9        3.80        2.48      3.10 o
  -7   3   9        2.56       -1.86      7.14 o
  -6   3   9       12.97        7.30      4.50 o
  -5   3   9        0.85       -0.31      2.64 o
  -4   3   9        0.15        2.95      3.42 o
  -3   3   9       65.95       54.27      5.91 o
  -2   3   9       94.80       92.92      9.18 o
  -1   3   9        0.14        0.47      1.71 o
   0   3   9        7.16        6.99      2.64 o
   1   3   9       42.64       34.66      4.35 o
   2   3   9       87.66       80.68      2.63 o
   3   3   9       95.39      100.00      8.09 o
   4   3   9       40.07       41.74      5.36 o
   5   3   9        7.54        4.37      2.41 o
   6   3   9       22.69       25.24      9.16 o
   7   3   9       21.67       25.71      2.84 o
   8   3   9       43.39       56.71      7.92 o
  -7   4   9        0.79        7.92      6.68 o
  -5   4   9       11.53        4.50      3.42 o
  -4   4   9       36.95       48.63      7.30 o
  -3   4   9       11.19        9.01      3.73 o
  -2   4   9       45.34       47.40      7.15 o
  -1   4   9      149.78      180.68     14.19 o
   0   4   9        5.02        3.15      0.71 o
   1   4   9      287.98      275.22     14.56 o
   2   4   9      164.61      174.62      4.96 o
   3   4   9       69.32       74.07      4.74 o
   4   4   9       42.72       37.80      6.84 o
   5   4   9       16.00       21.68      6.21 o
   6   4   9       37.29       34.67      4.51 o
   7   4   9        9.75        5.59      2.72 o
   8   4   9       23.79       21.87      2.82 o
   9   4   9       12.62        9.32      4.81 o
  -6   5   9       49.15       49.10      8.70 o
  -5   5   9        1.21        0.31      5.59 o
  -4   5   9        7.99        6.83      4.35 o
  -3   5   9      107.52      105.69      8.87 o
  -2   5   9      142.09      148.18     10.28 o
  -1   5   9      262.39      250.33     13.29 o
   0   5   9       53.93       65.74      7.00 o
   1   5   9      485.92      510.59     21.72 o
   2   5   9      564.60      603.21     13.68 o
   3   5   9       82.50       80.54      5.21 o
   4   5   9       16.78       11.87      2.48 o
   5   5   9       11.71       12.89      2.48 o
   6   5   9      237.00      246.62     10.32 o
   7   5   9       38.08       32.99     10.56 o
   8   5   9       12.98       17.45      2.91 o
   9   5   9        5.14        4.35      4.19 o
  -6   6   9        0.00       -4.19      6.99 o
  -5   6   9       10.84       21.74      5.90 o
  -4   6   9        8.68       13.97      5.28 o
  -3   6   9       30.04       23.30      4.50 o
  -2   6   9       29.14       26.25      4.51 o
  -1   6   9       45.91       35.17      2.56 o
   0   6   9        4.16        2.67      3.34 o
   1   6   9      106.15      103.53      7.32 o
   2   6   9        9.97       10.78      1.37 o
   3   6   9       49.46       46.13      5.36 o
   4   6   9      120.26      100.75      5.12 o
   5   6   9      135.27      127.38      6.05 o
   6   6   9       62.15       59.27      4.28 o
   7   6   9        4.89        3.40      2.10 o
   8   6   9        1.14       -1.01      1.12 o
   9   6   9        7.73        5.57      2.69 o
  -5   7   9        0.86        2.64      4.66 o
  -4   7   9        0.79        4.50      3.57 o
  -3   7   9        1.35        2.95      3.26 o
  -2   7   9       26.36       27.03      4.35 o
  -1   7   9       21.07       14.41      3.88 o
   0   7   9       56.63       53.26      3.39 o
   1   7   9      148.28      162.24      7.25 o
   2   7   9        1.42        1.42      0.93 o
   3   7   9        0.60        4.67      1.64 o
   4   7   9        0.29        0.77      1.79 o
   5   7   9       17.10       15.92      3.34 o
   6   7   9       36.01       42.42      3.28 o
   7   7   9       12.60        5.92      7.45 o
   8   7   9        4.83        2.79      4.04 o
   9   7   9       38.98       24.08      3.42 o
  -5   8   9        2.32        5.12      5.59 o
  -4   8   9        6.97        6.52      5.28 o
  -3   8   9        4.06        2.95      4.04 o
  -2   8   9       43.51       30.61      4.51 o
  -1   8   9      109.92      110.66      8.87 o
   0   8   9        5.69        5.70      1.41 o
   1   8   9       35.40       26.87      3.13 o
   2   8   9       46.70       37.14      4.66 o
   3   8   9      167.46      181.29     10.13 o
   4   8   9       17.95       13.67      5.20 o
   5   8   9       26.47       28.45      3.21 o
   6   8   9      106.80      115.62     10.43 o
   7   8   9       59.87       63.86     16.79 o
   8   8   9        1.76       -0.78      1.71 o
  -4   9   9        6.58       13.82      5.59 o
  -3   9   9        2.65       -2.33      3.57 o
  -2   9   9        0.58        2.95      3.42 o
  -1   9   9       65.18       60.48      6.37 o
   0   9   9        2.62        4.66      3.10 o
   1   9   9       19.94       25.00      4.04 o
   2   9   9        0.92        0.00      1.40 o
   3   9   9       37.56       43.35      4.66 o
   4   9   9      102.67      109.86      8.40 o
   5   9   9       19.62       22.95      3.29 o
   6   9   9       14.57       12.34      6.75 o
   7   9   9       10.78        2.33      2.95 o
   8   9   9        0.16        1.75      4.27 o
  -2  10   9        6.66        9.94      3.57 o
  -1  10   9        0.11        0.93      4.19 o
   0  10   9        0.42        1.24      2.95 o
   1  10   9        4.93        7.61      4.50 o
   2  10   9        5.00        3.88      3.57 o
   3  10   9        6.40        9.94      3.11 o
   4  10   9       22.03       15.53      3.26 o
   5  10   9       12.62       11.96      4.19 o
   6  10   9       37.32       28.96      6.84 o
   7  10   9        0.58       -2.18      2.18 o
  -2  11   9        4.69        6.68      4.81 o
  -1  11   9       10.07       11.80      4.50 o
   0  11   9        0.15       -2.33      3.10 o
   1  11   9       12.15        9.94      3.26 o
   2  11   9        0.02        0.62      2.64 o
   3  11   9       51.92       52.84      6.99 o
   4  11   9       93.71       95.35     11.67 o
   5  11   9       61.16       71.66      8.39 o
   6  11   9       58.58       41.81      5.13 o
   7  11   9       21.15       18.01      5.44 o
   0  12   9        3.34       13.97      5.90 o
   1  12   9       15.86       22.21      5.12 o
   2  12   9       24.77       17.08      3.88 o
   3  12   9       22.25       15.53      5.13 o
   4  12   9       92.79       91.61      9.49 o
   5  12   9       48.05       37.60      5.90 o
  -3  -7  10        6.99        3.42      3.11 o
  -2  -7  10       18.69       22.98      4.81 o
  -1  -7  10       96.42      139.83     11.20 o
   0  -7  10       13.75       18.17      5.12 o
  -5  -6  10       16.51       24.69      7.30 o
  -4  -6  10        3.57       -0.62      4.81 o
  -3  -6  10       22.38       24.54      3.73 o
  -2  -6  10       11.42        9.94      3.26 o
  -1  -6  10       46.81       33.87      4.20 o
   0  -6  10       31.17       26.72      5.59 o
   1  -6  10        0.45       -1.86      2.17 o
   2  -6  10       69.29       72.95      5.75 o
  -5  -5  10        7.46        5.12      4.35 o
  -4  -5  10        5.66        2.17      2.64 o
  -3  -5  10       76.78       81.63      5.91 o
  -2  -5  10       59.80       62.18      7.77 o
  -1  -5  10        3.28        2.64      1.71 o
   0  -5  10       47.27       54.70      4.51 o
   1  -5  10       10.06        8.37      2.03 o
   2  -5  10        4.29        0.27      1.08 o
   3  -5  10       19.29       16.01      2.56 o
   4  -5  10        0.75       -2.02      2.17 o
  -6  -4  10       17.35       21.27      6.52 o
  -4  -4  10       58.84       55.49      8.08 o
  -3  -4  10       35.30       31.54      3.57 o
  -2  -4  10       64.93       66.38      5.13 o
  -1  -4  10       10.32       12.58      2.48 o
   0  -4  10       19.22       16.93      2.64 o
   1  -4  10       38.68       32.91      4.12 o
   2  -4  10        4.25        5.43      3.57 o
   3  -4  10       18.09       18.01      2.64 o
   4  -4  10        0.28       -0.78      2.33 o
   5  -4  10       11.48       15.84      2.95 o
  -6  -3  10       15.85       12.27      6.21 o
  -5  -3  10        0.68        0.47      2.17 o
  -4  -3  10        4.90        5.90      3.73 o
  -3  -3  10       72.73       67.64      4.20 o
  -2  -3  10        1.91        0.47      1.40 o
  -1  -3  10       44.95       36.99      3.89 o
   0  -3  10       71.83       82.42      5.13 o
   1  -3  10       27.60       17.14      1.86 o
   2  -3  10        0.01       -1.09      1.63 o
   3  -3  10        2.25       -0.16      1.55 o
   4  -3  10       18.26       11.03      2.17 o
   5  -3  10       39.08       40.08      4.97 o
  -7  -2  10        4.35        4.81      4.35 o
  -6  -2  10       10.44       10.71      6.06 o
  -5  -2  10        3.67       -1.71      3.42 o
  -4  -2  10       27.95       27.34      5.28 o
  -3  -2  10      121.29      135.29     12.14 o
  -2  -2  10        4.50        5.28      1.24 o
  -1  -2  10      109.08      121.26      4.67 o
   0  -2  10       19.06       16.62      1.71 o
   1  -2  10        1.97        0.55      1.63 o
   2  -2  10        8.06        7.33      2.64 o
   3  -2  10        0.56        0.05      0.69 o
   4  -2  10        1.36        1.24      2.33 o
   5  -2  10        2.35       -0.31      1.40 o
   6  -2  10        1.19        5.28      2.33 o
  -7  -1  10        3.59        1.86      3.26 o
  -6  -1  10       22.71       20.97      6.37 o
  -5  -1  10       83.32       99.54     12.44 o
  -4  -1  10        0.06       -5.74      5.74 o
  -3  -1  10       79.94       88.81      4.51 o
  -2  -1  10      145.42      172.79      5.92 o
  -1  -1  10       17.86       17.70      1.71 o
   0  -1  10        0.44       -0.21      0.62 o
   1  -1  10       35.35       36.52      4.51 o
   2  -1  10      131.35      120.54      3.77 o
   3  -1  10        6.38        6.65      1.29 o
   4  -1  10        0.01        2.79      1.16 o
   5  -1  10       18.06       24.69      3.26 o
   6  -1  10       57.57       58.75      5.28 o
   7  -1  10        1.05        1.09      1.55 o
  -7   0  10       33.31       21.28      6.37 o
  -6   0  10        0.31        3.10      4.81 o
  -5   0  10       44.33       54.23      7.77 o
  -4   0  10       15.21        7.30      3.26 o
  -3   0  10        0.24        1.71      1.09 o
  -2   0  10       40.45       45.38      2.95 o
  -1   0  10       35.50       37.29      2.33 o
   0   0  10        2.50        0.83      0.69 o
   1   0  10       25.41       21.36      4.66 o
   2   0  10        5.57        2.52      2.79 o
   3   0  10       16.19       16.75      3.65 o
   4   0  10       27.29       27.01      2.76 o
   5   0  10        2.24        2.33      2.17 o
   6   0  10        0.26       -3.57      3.57 o
   7   0  10       17.03       13.98      5.44 o
  -7   1  10        0.65        0.93      5.74 o
  -6   1  10        0.20       -3.73      3.73 o
  -5   1  10      104.75      104.41     12.92 o
  -4   1  10      155.40      154.57     12.46 o
  -3   1  10       27.26       20.35      1.86 o
  -2   1  10       36.32       40.55      2.95 o
  -1   1  10      242.16      261.86      8.44 o
   0   1  10       75.36       76.22      2.78 o
   1   1  10      221.21      245.12      6.64 o
   2   1  10       30.94       22.20      1.62 o
   3   1  10        3.44        3.76      1.40 o
   4   1  10       42.54       49.63     13.60 o
   5   1  10       55.10       64.45      8.55 o
   6   1  10        0.87        3.57      3.26 o
   7   1  10        0.21        0.31      2.64 o
  -7   2  10       10.54       15.37      6.21 o
  -6   2  10       37.88       25.17      5.90 o
  -5   2  10       55.09       54.24      7.93 o
  -4   2  10        0.38       -2.17      2.48 o
  -3   2  10       22.82       23.92      4.81 o
  -2   2  10      116.35      120.52      9.03 o
  -1   2  10      261.24      294.83     15.79 o
   0   2  10       40.51       21.60      2.95 o
   1   2  10       20.84       24.43      3.57 o
   2   2  10      123.31      119.85     13.63 o
   3   2  10       63.20       62.39      3.03 o
   4   2  10       61.72       51.26      3.51 o
   5   2  10       65.66       61.50      6.37 o
   6   2  10        4.09        0.14      1.71 o
   7   2  10        0.66       -2.33      2.33 o
   8   2  10        5.68       10.71      4.35 o
  -7   3  10       42.60       62.46     11.50 o
  -6   3  10       18.00       16.31      6.99 o
  -5   3  10       19.20       26.40      8.54 o
  -4   3  10       18.95       14.13      5.90 o
  -3   3  10       56.07       66.84      8.86 o
  -2   3  10        9.55        7.30      5.43 o
  -1   3  10        3.46        6.52      3.42 o
   0   3  10       25.82       22.25      2.33 o
   1   3  10       96.37       98.83      7.32 o
   2   3  10       46.18       43.15      6.68 o
   3   3  10       89.53       93.75      4.09 o
   4   3  10      119.12      111.77      4.23 o
   5   3  10        2.37        3.10      1.45 o
   6   3  10        6.99        5.34      1.64 o
   7   3  10       10.85        9.58      2.15 o
   8   3  10       28.48       40.85      6.37 o
  -6   4  10       25.62       26.87      8.23 o
  -5   4  10       20.62       29.04      6.52 o
  -4   4  10       18.60        8.85      3.57 o
  -3   4  10       26.57       38.06      6.06 o
  -2   4  10        0.13        4.66      2.33 o
  -1   4  10       32.62       25.95      4.35 o
   0   4  10        1.20        2.06      1.40 o
   1   4  10        9.76        3.73      1.86 o
   2   4  10        1.44        2.66      1.23 o
   3   4  10       11.98       11.39      3.80 o
   4   4  10        3.94        3.55      1.41 o
   5   4  10       31.76       24.74      2.87 o
   6   4  10        5.16        5.70      2.05 o
   7   4  10       35.06       29.69      5.20 o
   8   4  10       66.68       83.63      9.33 o
  -6   5  10       22.86       32.46      7.45 o
  -4   5  10        0.42        5.43      6.99 o
  -3   5  10        2.03        9.94      3.10 o
  -2   5  10       38.27       50.03      6.22 o
  -1   5  10        6.99        8.54      2.64 o
   0   5  10       25.28       25.30      3.18 o
   1   5  10      238.07      233.39     12.65 o
   2   5  10      121.38      109.63      7.79 o
   3   5  10      117.48      133.87      4.72 o
   4   5  10       31.86       27.83      5.75 o
   5   5  10       22.08       15.21      3.02 o
   6   5  10        4.21        5.09      5.36 o
   7   5  10        3.58       -1.51      3.03 o
   8   5  10        6.15        3.90      4.74 o
  -5   6  10        3.82       10.40      6.83 o
  -4   6  10        4.31       14.13      5.90 o
  -3   6  10       12.83       13.35      4.19 o
  -2   6  10        4.88        7.45      3.10 o
  -1   6  10        1.62        2.33      2.95 o
   0   6  10       75.09       69.04      5.75 o
   1   6  10      107.72       99.63      7.16 o
   2   6  10       17.78       11.49      2.64 o
   3   6  10        5.04        1.32      3.18 o
   4   6  10        7.52        6.75      2.30 o
   5   6  10       14.94       18.44      3.11 o
   6   6  10        7.53        5.64      4.50 o
   7   6  10        5.74        1.64      4.50 o
   8   6  10        0.84       -0.86      2.02 o
  -5   7  10       11.76       23.91      8.38 o
  -4   7  10       13.32       13.97      6.99 o
  -3   7  10        1.21       -1.71      3.73 o
  -1   7  10        0.58        0.47      2.79 o
   0   7  10        0.65       -1.40      1.55 o
   1   7  10       11.33        7.79      1.64 o
   2   7  10      179.17      177.76     10.45 o
   3   7  10      230.30      222.78     12.96 o
   4   7  10        6.42        8.73      2.41 o
   5   7  10        7.46        6.11      2.01 o
   6   7  10       89.82       83.88      9.80 o
   7   7  10       30.82       22.24      8.93 o
   8   7  10        0.18        0.98      1.76 o
  -4   8  10       24.64       26.56      7.61 o
  -3   8  10        3.85        3.73      4.04 o
  -2   8  10        9.19       11.49      3.73 o
  -1   8  10       16.33       15.06      4.66 o
   0   8  10       18.68       18.01      3.88 o
   1   8  10      111.84      119.69     10.12 o
   2   8  10      112.14      124.36      9.03 o
   3   8  10       30.09       24.23      3.88 o
   4   8  10       44.08       47.52      4.11 o
   5   8  10       79.20       84.22      5.67 o
   6   8  10       35.17       30.99      3.87 o
   7   8  10        1.44        4.89      2.12 o
   8   8  10        3.91       10.64      3.07 o
  -3   9  10       87.76       92.38     10.42 o
  -2   9  10       52.18       61.39      7.15 o
  -1   9  10       61.33       62.02      6.84 o
   0   9  10       96.66      105.48      8.56 o
   2   9  10       46.85       57.65      6.53 o
   3   9  10       73.65       85.06      9.17 o
   4   9  10       50.16       56.88      6.68 o
   5   9  10        3.38       -1.79      2.72 o
   6   9  10       10.60        6.61      7.22 o
   7   9  10        3.54        2.65      1.75 o
  -2  10  10       83.34       89.88      9.49 o
  -1  10  10       10.90       17.23      5.43 o
   0  10  10       64.68       66.69      7.77 o
   1  10  10      111.30      116.71      9.34 o
   3  10  10        1.03        1.40      2.02 o
   4  10  10        1.71        0.31      3.26 o
   5  10  10        0.35       -1.24      1.24 o
   6  10  10       30.97       26.41      3.73 o
   7  10  10        1.56        2.71      2.12 o
  -1  11  10        0.80       -0.31      2.02 o
   1  11  10        4.62       14.13      4.81 o
   3  11  10        1.13        5.59      3.26 o
   4  11  10        1.58        2.33      3.42 o
   5  11  10       10.52        2.48      2.02 o
   1  12  10        5.52        6.05      4.81 o
   2  12  10        0.36        2.02      2.95 o
  -2  -6  11        8.03        9.94      3.73 o
  -1  -6  11        4.94        7.61      3.42 o
   0  -6  11        4.02        5.28      3.88 o
  -4  -5  11       66.36       82.54      6.84 o
  -3  -5  11        6.49       -2.02      2.02 o
  -2  -5  11        4.57        2.64      1.86 o
  -1  -5  11       24.31       15.84      3.11 o
   0  -5  11        9.33        7.14      3.42 o
   1  -5  11        4.08        4.66      2.64 o
   2  -5  11        1.19       -1.24      3.10 o
  -4  -4  11        0.18        1.86      1.71 o
  -3  -4  11       66.41       58.14      4.97 o
  -2  -4  11       27.12       17.71      3.11 o
  -1  -4  11       28.52       17.71      3.26 o
   0  -4  11       22.94       18.17      3.42 o
   1  -4  11       31.43       25.32      4.97 o
   2  -4  11       15.41       12.68      5.82 o
   3  -4  11       14.44        8.70      2.64 o
  -5  -3  11        3.47        4.50      4.35 o
  -4  -3  11       33.75       16.16      5.90 o
  -3  -3  11       30.67       18.95      3.11 o
  -2  -3  11        8.48        6.83      2.33 o
  -1  -3  11        4.50        4.97      2.17 o
   0  -3  11       45.86       42.42      3.73 o
   1  -3  11       10.15        5.62      1.86 o
   2  -3  11        0.02        0.56      0.89 o
   3  -3  11        4.62        0.93      1.55 o
   4  -3  11        1.08        2.95      2.02 o
  -6  -2  11       11.66       11.33      4.97 o
  -5  -2  11        0.05        7.92      7.30 o
  -4  -2  11       34.45       20.51      6.21 o
  -3  -2  11       26.63       16.93      3.26 o
  -2  -2  11       61.30       55.50      4.35 o
  -1  -2  11      107.34      117.49      5.91 o
   0  -2  11       15.97        8.08      2.02 o
   1  -2  11      222.45      249.34     17.87 o
   2  -2  11      124.69      131.77     17.36 o
   3  -2  11       43.56       45.99      3.57 o
   4  -2  11        6.74        2.79      1.71 o
   5  -2  11       62.00       61.08      4.82 o
  -6  -1  11       17.58        5.44      4.97 o
  -5  -1  11        7.73        1.86      4.97 o
  -4  -1  11       30.03       34.17      6.52 o
  -3  -1  11      199.05      244.36      9.04 o
  -2  -1  11      121.67      115.36     10.12 o
  -1  -1  11       90.90       87.12      4.98 o
   0  -1  11       70.82       72.62      5.44 o
   1  -1  11      446.58      536.54     20.63 o
   2  -1  11      128.64      149.89     20.16 o
   3  -1  11       55.26       58.53     10.72 o
   4  -1  11       30.34       28.43      3.26 o
   5  -1  11       27.58       36.81      4.04 o
   6  -1  11        3.89        1.86      1.71 o
  -6   0  11       17.51        8.23      7.14 o
  -5   0  11       21.55       34.01      8.23 o
  -4   0  11       39.12       18.02      4.82 o
  -3   0  11       56.79       48.34      8.24 o
  -2   0  11       14.97       16.62      4.35 o
  -1   0  11      125.12      133.44      6.07 o
   0   0  11       29.60       25.94      2.64 o
   1   0  11       95.99      103.55      9.49 o
   2   0  11       21.65       18.30      1.70 o
   3   0  11        0.64        2.20      2.64 o
   4   0  11        2.83        1.71      1.09 o
   5   0  11        1.12        1.24      1.40 o
   6   0  11        3.10       -1.71      1.71 o
  -6   1  11       10.51       27.64      8.54 o
  -5   1  11        7.74       -3.42      4.50 o
  -4   1  11       42.97       34.81      6.37 o
  -3   1  11      136.91      127.39     14.02 o
  -1   1  11       24.02       32.77      5.59 o
   0   1  11        7.15        5.28      3.57 o
   1   1  11        1.45        8.54      3.26 o
   2   1  11       11.30        8.84      1.31 o
   3   1  11       32.26       31.04      2.26 o
   4   1  11        2.80        3.65      2.25 o
   5   1  11        2.43        3.94      3.03 o
   6   1  11        0.03       -2.64      2.79 o
   7   1  11        0.53        0.78      2.79 o
  -6   2  11       14.22       23.60      7.45 o
  -5   2  11       41.05       34.49      7.30 o
  -4   2  11       85.77      104.83     10.27 o
  -3   2  11        2.95        5.90      3.42 o
  -2   2  11       23.85       17.09      4.97 o
  -1   2  11        0.54        2.79      2.64 o
   0   2  11       11.98        6.37      2.80 o
   1   2  11       75.12       84.08      6.30 o
   2   2  11        6.60        6.86      1.92 o
   3   2  11       19.58       26.29      7.61 o
   4   2  11       21.25       23.28      5.36 o
   5   2  11       22.71       17.93      3.81 o
   6   2  11        4.88        8.85      4.04 o
   7   2  11       27.97       25.16      4.97 o
  -6   3  11        3.20        4.19      5.28 o
  -5   3  11       15.28        8.39      5.28 o
  -4   3  11        2.73        0.16      3.26 o
  -3   3  11       39.54       66.66     10.88 o
  -2   3  11      153.33      179.02     12.78 o
  -1   3  11       60.87       62.34      7.00 o
   0   3  11       12.60       10.71      3.73 o
   1   3  11        9.69       11.18      2.95 o
   2   3  11        6.18       12.60      5.43 o
   3   3  11      187.08      194.80      8.59 o
   4   3  11       80.52       78.58      5.21 o
   5   3  11        3.03        2.65      1.54 o
   6   3  11       17.51       19.32      4.81 o
   7   3  11       56.88       62.17      7.15 o
  -4   4  11       67.07       72.29      9.17 o
  -3   4  11       28.93       31.53      6.99 o
  -2   4  11       13.17       18.01      4.81 o
  -1   4  11        3.31       -1.24      2.95 o
   0   4  11        0.48       -1.09      1.09 o
   1   4  11       70.38       67.33      6.69 o
   2   4  11        6.82        7.69      1.79 o
   3   4  11        0.61       -0.22      1.86 o
   4   4  11        2.37        2.47      1.59 o
   5   4  11       12.40       10.65      3.34 o
   6   4  11        5.56       10.28      2.72 o
   7   4  11        2.33       -0.09      2.79 o
  -5   5  11        3.02        7.76      5.28 o
  -4   5  11        0.37        2.17      3.57 o
  -3   5  11       52.53       39.94      6.53 o
  -2   5  11       11.07        7.45      5.28 o
  -1   5  11       10.85        4.35      2.64 o
   0   5  11        0.29        1.55      2.02 o
   2   5  11        1.40        7.14      2.48 o
   3   5  11       42.98       42.20      5.44 o
   4   5  11      107.10      121.10      6.73 o
   5   5  11       37.33       37.58      3.43 o
   6   5  11       25.04       31.46      3.54 o
   7   5  11       28.24       24.74      7.30 o
  -5   6  11       94.25       81.34     11.35 o
  -4   6  11       40.20       38.84      8.54 o
  -3   6  11        2.42        0.93      4.50 o
  -2   6  11        8.33       11.33      5.59 o
  -1   6  11       45.77       54.08      6.53 o
   0   6  11       79.85       70.92      6.84 o
   1   6  11       21.86       17.86      3.57 o
   2   6  11       11.24       18.01      3.42 o
   3   6  11       21.55       23.68      3.34 o
   4   6  11       58.57       62.28      6.76 o
   5   6  11       22.40       18.55      2.87 o
   6   6  11        7.73        6.88      5.12 o
   7   6  11        5.62        7.27      3.30 o
  -4   7  11        0.57       -1.55      4.04 o
  -3   7  11       49.19       64.80      8.86 o
  -2   7  11       24.77       14.76      4.50 o
  -1   7  11       70.94       75.88      7.77 o
   1   7  11       11.90       17.08      4.04 o
   2   7  11        0.88        5.90      3.26 o
   3   7  11       41.05       32.63      4.66 o
   4   7  11       48.23       40.60      3.80 o
   5   7  11        0.19       -0.25      2.79 o
   6   7  11       12.92       15.93      2.72 o
   7   7  11        2.63        4.29      2.05 o
  -3   8  11       19.45        5.12      6.99 o
  -2   8  11       63.44       55.80      7.62 o
  -1   8  11       21.13       27.02      5.59 o
   0   8  11       14.09        9.78      3.11 o
   2   8  11       41.52       32.63      4.97 o
   3   8  11       45.10       47.24      6.06 o
   4   8  11       23.14       18.95      2.95 o
   5   8  11       22.52       21.25      4.97 o
   6   8  11        0.00        3.32      2.72 o
   7   8  11        4.42        1.81      2.67 o
  -2   9  11        1.74        1.71      4.66 o
  -1   9  11       27.87       32.93      6.06 o
   0   9  11        4.13        1.71      2.33 o
   2   9  11        0.52        0.62      3.57 o
   3   9  11       12.11       12.27      3.57 o
   4   9  11       23.74       22.52      3.57 o
   5   9  11       72.03       86.12      5.76 o
   6   9  11       11.47       25.16      7.22 o
  -1  10  11       17.93       24.85      5.90 o
   0  10  11       31.11       29.05      6.68 o
   1  10  11       82.91       95.32     10.57 o
   2  10  11       62.19       60.78      7.62 o
   3  10  11       81.31       85.99      9.80 o
   4  10  11       26.74       31.84      5.28 o
   5  10  11        4.64       15.21      5.43 o
   6  10  11        2.88       -2.79      2.79 o
   1  11  11       21.98       28.73      6.52 o
   2  11  11       14.88       15.99      5.28 o
   4  11  11        3.57        1.40      2.95 o
  -3  -4  12      112.75       79.51     12.14 o
  -2  -4  12        6.22        5.90      2.95 o
  -1  -4  12       23.18       11.96      3.42 o
   0  -4  12        8.88        5.90      3.26 o
   1  -4  12       67.09       50.05      6.37 o
  -4  -3  12       14.43       26.86     10.09 o
  -3  -3  12        5.32        2.17      3.42 o
  -2  -3  12        7.92       12.73      2.48 o
  -1  -3  12       94.13       96.28      6.84 o
   0  -3  12       33.90       27.65      3.88 o
   1  -3  12       20.62       14.60      4.50 o
  -5  -2  12        4.94        0.47      3.42 o
  -4  -2  12        5.43        8.07      6.37 o
  -3  -2  12        3.72        2.02      3.73 o
  -2  -2  12        4.12        9.16      5.43 o
  -1  -2  12       59.36       63.11      5.28 o
   0  -2  12       31.39       18.80      2.95 o
   1  -2  12      101.51       91.79      6.22 o
   2  -2  12       57.94       86.73      7.93 o
   3  -2  12       13.98       17.55      4.35 o
   4  -2  12        0.06        4.66      3.57 o
  -5  -1  12        4.22        3.88      4.19 o
  -4  -1  12        4.29        2.95      6.68 o
  -3  -1  12        0.92       -1.24      5.12 o
  -1  -1  12       13.51        2.02      4.81 o
   0  -1  12      138.01      158.05      7.79 o
   1  -1  12      131.69      143.86     12.30 o
   2  -1  12        2.34        7.49      2.81 o
   3  -1  12        4.49        5.74      2.64 o
   4  -1  12       27.06       22.06      2.80 o
   5  -1  12       20.65       23.14      6.83 o
  -5   0  12       14.01       15.06      7.61 o
  -4   0  12       57.78       46.16      8.55 o
  -3   0  12       63.99       56.12      8.55 o
  -2   0  12      134.95      156.95     12.46 o
  -1   0  12       96.70       92.10     10.27 o
   0   0  12       16.52        8.70      3.42 o
   1   0  12        7.61       13.35      4.19 o
   2   0  12        0.07        2.08      2.19 o
   3   0  12       28.33       27.56      8.23 o
   4   0  12       47.32       51.28      3.88 o
   5   0  12        5.25        0.16      1.40 o
  -5   1  12      168.13      135.99     14.64 o
  -4   1  12      346.90      415.98     27.37 o
  -3   1  12       98.01       91.94     10.73 o
  -2   1  12       17.63        5.28      4.97 o
  -1   1  12       45.53       51.44      9.01 o
   0   1  12       82.41       77.45      7.47 o
   1   1  12       50.87       57.04      6.68 o
   2   1  12        8.06        9.79      2.52 o
   3   1  12       14.77       28.12      3.73 o
   4   1  12        0.75        3.14      2.17 o
   5   1  12       17.09        3.26      1.71 o
   6   1  12        9.25       16.30      5.12 o
  -5   2  12       49.52       41.80      8.24 o
  -4   2  12       24.64       35.72      7.77 o
  -3   2  12        5.43        4.50      3.42 o
  -2   2  12        4.37       -2.33      4.50 o
  -1   2  12       39.45       40.71      6.68 o
   0   2  12       10.18       14.75      5.12 o
   1   2  12        2.17        1.40      3.10 o
   2   2  12       23.02       18.14      2.79 o
   3   2  12       98.00       88.63      8.01 o
   4   2  12       34.09       40.64      4.35 o
   5   2  12        4.87        6.85      3.34 o
   6   2  12        2.58       21.89      6.36 o
  -5   3  12       21.75       14.60      5.75 o
  -4   3  12       27.46        9.47      4.81 o
  -3   3  12       52.06       49.26      6.68 o
  -2   3  12       11.91       13.66      4.97 o
  -1   3  12       26.08       31.06      6.37 o
   0   3  12      125.34      113.96     11.05 o
   1   3  12      201.51      183.42     11.54 o
   2   3  12      126.83       94.82      8.72 o
   3   3  12       66.18       85.07      5.16 o
   4   3  12        4.88        5.14      2.09 o
   5   3  12        1.27        2.95      2.41 o
   6   3  12       42.16       49.25      6.99 o
  -3   4  12      106.41      122.76     11.98 o
  -2   4  12       46.89       52.06      6.99 o
  -1   4  12      169.21      179.99     12.78 o
   0   4  12      295.56      304.63     16.26 o
   1   4  12       89.74      129.11     10.27 o
   2   4  12       15.71       14.44      4.50 o
   3   4  12        7.45       10.73      2.63 o
   4   4  12        6.24       10.53      2.30 o
   5   4  12        1.30       -1.94      1.94 o
   6   4  12       22.20       22.83      6.21 o
  -4   5  12        2.66       -3.26      5.74 o
  -3   5  12      104.91      101.91      9.96 o
  -2   5  12      127.92      130.61     11.05 o
  -1   5  12       12.47        8.38      4.66 o
   0   5  12       10.04        6.99      3.26 o
   1   5  12       11.51        9.32      2.95 o
   2   5  12       40.63       40.24      7.46 o
   3   5  12        1.74        1.54      1.64 o
   4   5  12        0.63        5.19      6.83 o
   5   5  12       14.04       16.84      4.04 o
   6   5  12        8.61        8.55      2.83 o
   7   5  12       81.61       79.61      6.84 o
  -4   6  12        9.38        7.92      4.81 o
  -3   6  12        0.11        1.40      4.04 o
  -2   6  12        2.79        9.16      5.12 o
  -1   6  12       26.64       22.99      7.61 o
   0   6  12        0.25       -2.17      2.64 o
   1   6  12        0.07       -1.24      2.64 o
   2   6  12        1.23        8.23      4.66 o
   3   6  12       59.00       72.59      6.84 o
   4   6  12       48.00       48.85      5.83 o
   5   6  12       88.50      117.66      7.13 o
   6   6  12       14.53       16.15      2.91 o
  -3   7  12       46.03       40.71      8.24 o
  -2   7  12        9.29       14.28      7.30 o
  -1   7  12       77.59       67.48      9.33 o
   0   7  12       37.10       50.18      7.77 o
   1   7  12      103.01      103.31      8.87 o
   2   7  12      222.52      228.39     15.13 o
   3   7  12      428.92      520.11     24.13 o
   4   7  12       77.98       90.85      9.64 o
   5   7  12       29.54       32.83      4.66 o
   6   7  12       36.45       29.66      9.48 o
  -2   8  12       34.35       43.81     10.10 o
  -1   8  12      125.89      139.92     16.03 o
   0   8  12       72.11       79.29      8.71 o
   1   8  12      214.90      250.47     16.06 o
   2   8  12      248.34      268.91     16.70 o
   3   8  12      127.33      130.91     11.21 o
   4   8  12       21.71       19.26      4.97 o
   5   8  12       20.07       20.01      3.07 o
   6   8  12       90.76       87.30      6.13 o
  -1   9  12       70.17       75.40      8.55 o
   0   9  12        8.52        7.30      6.52 o
   1   9  12        0.60        5.90      4.19 o
   2   9  12        9.29       14.75      4.66 o
   3   9  12        0.97       11.80      5.74 o
   4   9  12        1.10        3.88      3.73 o
   5   9  12        1.90        1.24      2.64 o
   1  10  12        5.71        8.69      3.73 o
   2  10  12        3.07        4.19      4.04 o
   3  10  12       12.15       11.49      5.28 o
   4  10  12       14.73        9.32      4.35 o
  -1  -3  13       25.71       23.76      5.90 o
  -3  -2  13       12.61       10.25      4.97 o
  -2  -2  13       39.63       29.21      7.77 o
  -1  -2  13       66.79      106.95     12.12 o
   0  -2  13       22.80       33.39      6.99 o
  -3  -1  13       50.22       67.60     12.12 o
  -2  -1  13       89.08       95.02     11.35 o
  -1  -1  13       62.99       49.27      8.08 o
   0  -1  13       24.84       22.83      5.90 o
   1  -1  13       58.91       42.43      6.84 o
   2  -1  13       36.44       23.30      4.19 o
   3  -1  13        0.01        2.64      4.04 o
  -4   0  13        0.29        2.17      6.99 o
  -3   0  13        9.13       13.97      8.54 o
  -2   0  13       17.01       16.31      5.59 o
  -1   0  13        8.31       30.74      8.69 o
   0   0  13       19.89       10.09      4.50 o
   1   0  13        2.14        0.47      2.17 o
   2   0  13        0.03        2.79      2.79 o
   3   0  13       15.11       25.62      5.43 o
   4   0  13        4.31        9.94      4.50 o
  -4   1  13        4.52        4.35      4.19 o
  -3   1  13       43.20       36.67      7.15 o
  -2   1  13       46.56       63.24     12.90 o
  -1   1  13       85.14       68.58      9.49 o
   0   1  13      111.94      111.26     10.43 o
   1   1  13       32.27       41.48      6.99 o
   2   1  13       27.01       41.94      6.52 o
   3   1  13       55.00       76.76      5.66 o
   4   1  13       10.56        3.11      4.04 o
  -4   2  13        0.42        9.16      4.66 o
  -1   2  13       17.58       15.84      5.59 o
   0   2  13        8.98       30.12      7.30 o
   1   2  13       28.46       30.13      5.90 o
   2   2  13       12.96       18.32      4.97 o
   3   2  13        0.40       -0.25      2.63 o
   4   2  13        7.84        7.93      3.45 o
   5   2  13        4.20        4.04      3.57 o
  -4   3  13       22.38       19.88      6.99 o
  -2   3  13        6.12       20.49      6.21 o
  -1   3  13        1.79        7.61      5.28 o
   0   3  13       36.82       29.21      6.84 o
   2   3  13        0.86        5.12      3.26 o
   3   3  13       17.09       17.92      3.39 o
   4   3  13        0.72        0.99      2.41 o
   5   3  13       14.84       22.52      6.68 o
  -3   4  13       15.56       24.07      8.70 o
  -2   4  13        8.77       13.97      7.92 o
  -1   4  13      106.43      110.94     11.51 o
   0   4  13       49.56       52.68      7.30 o
   1   4  13       94.29       93.95     11.20 o
   2   4  13       47.89       32.32      4.97 o
   3   4  13       34.30       41.69      4.22 o
   4   4  13        4.97       10.68      3.02 o
   5   4  13       44.12       50.57     13.44 o
  -3   5  13       57.47       60.92      8.55 o
  -2   5  13       33.47       33.86      7.92 o
  -1   5  13      101.80      121.35     11.51 o
   0   5  13       42.48       38.07      6.84 o
   2   5  13       54.11       56.42      6.99 o
   3   5  13       69.19       60.79      7.15 o
   4   5  13       32.20       36.59      8.62 o
   5   5  13       82.45       85.21      6.13 o
  -2   6  13        5.66        5.74      6.21 o
  -1   6  13       39.52       41.17      7.15 o
   0   6  13       14.88       12.89      3.57 o
   1   6  13       13.34        8.54      3.42 o
   2   6  13        7.51        1.24      2.79 o
   3   6  13       27.20       29.20      5.44 o
   4   6  13       56.00       59.25      4.67 o
   5   6  13       11.39       11.97      2.98 o
   0   7  13        7.74        5.90      3.42 o
   1   7  13        1.56        5.12      3.42 o
   2   7  13       18.69       19.10      4.66 o
   3   7  13       24.18       14.44      5.44 o
   4   7  13        5.04        8.85      3.88 o
   5   7  13       49.73       39.47      5.90 o
   0   8  13        3.31        4.81      4.66 o
   2   8  13       88.56       77.76      9.80 o
   3   8  13       75.31       73.69      7.31 o
   4   8  13       16.45       18.63      4.66 o
   2   9  13        9.60       17.23      6.99 o
   3   9  13        0.12        5.74      4.35 o
  -1   0  14        4.05       -4.66      4.66 o
   0   0  14       13.13        8.70      4.81 o
   1   0  14       14.63       10.09      4.81 o
  -2   1  14        4.12        6.05      5.59 o
  -1   1  14       10.53        5.74      3.57 o
   0   1  14        1.65       -2.95      2.95 o
   1   1  14       50.82       44.29      7.30 o
   2   1  14       70.37       61.56      8.71 o
  -2   2  14       14.88        4.81      3.42 o
  -1   2  14       46.62       56.25      7.61 o
   0   2  14        7.33        4.66      5.28 o
   1   2  14       90.58       95.34     10.73 o
   2   2  14      134.10      162.36     13.08 o
   3   2  14      106.48      118.71      7.53 o
  -2   3  14       16.48        2.02      6.52 o
  -1   3  14       64.40       80.36     11.81 o
   0   3  14       60.20       68.85      9.95 o
   1   3  14       60.96       59.22      7.93 o
   2   3  14       28.90       30.29      6.06 o
   3   3  14       30.87       26.87      6.52 o
  -2   4  14       40.65       54.38     11.96 o
  -1   4  14       19.16       23.91      5.90 o
   0   4  14       29.07       36.81      9.32 o
   1   4  14        6.91       -3.88      3.88 o
   3   4  14        0.88       -3.42      3.42 o
   4   4  14        0.61       -3.73      3.73 o
  -1   5  14       24.66       27.80      7.30 o
   0   5  14        7.99       11.49      5.74 o
   2   5  14       12.70       10.71      4.50 o
   3   5  14       60.44       54.09      8.24 o
   0   6  14       16.84       24.85      7.30 o
   1   6  14       31.61       29.51      6.21 o
   2   6  14        7.84        0.78      3.42 o
   3   6  14       29.06       51.57      7.77 o
   1   7  14        7.12        4.35      4.81 o
   2   7  14        0.01        0.00      2.33 o
 
